# Supplementary material for: Differential Secretome Profiling of Human Osteoarthritic Synoviocytes Treated with Biotechnological Unsulfated and Marine Sulfated Chondroitins
Source: Int J Mol Sci. 2020 May 26;21(11):3746. doi: 10.3390/ijms21113746 (PMC7312545; doi:10.3390/ijms21113746)
Supplement: Supplementary file 1 [file ijms-21-03746-s001.zip]

Archive with 10 entries (7 files):
- Supplementary materials/
- Supplementary materials/Figure S1_S4.pptx
- __MACOSX/
- __MACOSX/Supplementary materials/
- __MACOSX/Supplementary materials/._Figure S1_S4.pptx
- Supplementary materials/Table S1.xlsx
- __MACOSX/Supplementary materials/._Table S1.xlsx
- Supplementary materials/Table S2.xlsx
- __MACOSX/Supplementary materials/._Table S2.xlsx
- __MACOSX/._Supplementary materials
