# Supplementary material for: Differential Secretome Profiling of Human Osteoarthritic Synoviocytes Treated with Biotechnological Unsulfated and Marine Sulfated Chondroitins
Source: Int J Mol Sci. 2020 May 26;21(11):3746. doi: 10.3390/ijms21113746 (PMC7312545; doi:10.3390/ijms21113746)
Supplement: Supplementary file 1 [file ijms-21-03746-s001.zip › Supplementary materials/Table S1.xlsx]

## Sheet: Proteins
Table S1. Proteins identified by high-resolution MS/MS of BC-/CS-treated and pCTR human OA synoviocytes secretomes
Accession	Description	Coverage	# Peptides	# PSMs	# Unique Peptides	# Protein Groups	# AAs	MW [kDa]	calc. pI	Found in Sample: [S9] F9: Sample, 1 , CS	Found in Sample: [S3] F3: Sample, 3 , CS	Found in Sample: [S2] F2: Sample, 2 , CS	Found in Sample: [S8] F8: Sample, 3 , CB	Found in Sample: [S7] F7: Sample, 2 , CB	Found in Sample: [S6] F6: Sample, 1 , CB	Found in Sample: [S5] F5: Sample, 3 , CTR	Found in Sample: [S4] F4: Sample, 2 , CTR	Found in Sample: [S1] F1: Sample, 1 , CTR	Modifications	Area: F9: Sample, 1 , CS	Area: F3: Sample, 3 , CS	Area: F2: Sample, 2 , CS	Area: F8: Sample, 3 , CB	Area: F7: Sample, 2 , CB	Area: F6: Sample, 1 , CB	Area: F5: Sample, 3 , CTR	Area: F4: Sample, 2 , CTR	Area: F1: Sample, 1 , CTR	emPAI	Protein FDR Confidence A2 Sequest HT	Exp. q-value A2 Sequest HT	Score A2 Sequest HT	# Peptides A2 Sequest HT	# PSMs A2 Sequest HT	Protein FDR Confidence B2 Sequest HT	Exp. q-value B2 Sequest HT	Score B2 Sequest HT	# Peptides B2 Sequest HT	# PSMs B2 Sequest HT	Protein FDR Confidence C2 Sequest HT	Exp. q-value C2 Sequest HT	Score C2 Sequest HT	# Peptides C2 Sequest HT	# PSMs C2 Sequest HT	Protein FDR Confidence D2 Sequest HT	Exp. q-value D2 Sequest HT	Score D2 Sequest HT	# Peptides D2 Sequest HT	# PSMs D2 Sequest HT
P15924-1	Desmoplakin [OS=Homo sapiens]	27.1334	75	247	75	1	2871	331.569	6.81	High	High	High	High	High	High	High	High	High		19000000	15000000	19000000	55000000	51000000	50000000	480000000	540000000	530000000	1.632	High	0	7.15737	3	3	Medium	0.0153257	7.27849	3	3	High	0	7.47897	3	3	High	0	44.045	19	19
P02751-15	Isoform 15 of Fibronectin [OS=Homo sapiens]	36.5361	61	730	61	1	2477	272.15	5.5	High	High	High	High	High	High	High	High	High		1500000000	1300000000	1400000000	420000000	450000000	450000000	1000000000	970000000	870000000	5.629	High	0	309.046	52	98	High	0	258.069	44	83	High	0	274.093	49	91	High	0	174.29	41	67
P08123	Collagen alpha-2(I) chain [OS=Homo sapiens]	55.1977	47	372	47	1	1366	129.235	8.95	High	High	High	High	High	High	High	High	High		430000000	380000000	410000000	240000000	250000000	260000000	240000000	250000000	200000000	3.861	High	0	132.867	31	44	High	0	116.115	32	43	High	0	129.525	32	45	High	0	119.325	32	47
P08670	Vimentin [OS=Homo sapiens]	58.3691	34	230	32	1	466	53.619	5.12	High	High	High	High	High	High	High	High	High	Acetyl [K104]	370000000	280000000	290000000	280000000	270000000	280000000	370000000	340000000	290000000	17.395	High	0	61.9175	19	24	High	0	70.2106	22	27	High	0	67.2158	21	26	High	0	54.4738	17	23
P02452	Collagen alpha-1(I) chain [OS=Homo sapiens]	28.6202	27	175	27	1	1464	138.857	5.8	High	High	High	High	High	High	High	High	High		220000000	240000000	280000000	81000000	110000000	120000000	140000000	120000000	120000000	1.1	High	0	58.0854	18	22	High	0	55.279	16	21	High	0	63.5902	18	24	High	0	31.8347	13	13
P35555	Fibrillin-1 [OS=Homo sapiens]	12.5392	25	93	25	1	2871	312.022	4.93	High	High	High	High	High	High	High	High	High		80000000	66000000	75000000	48000000	49000000	48000000	53000000	40000000	34000000	0.414	High	0	32.667	12	12	High	0	32.1939	12	12	High	0	33.2401	13	13	High	0	23.8664	9	9
P14923	Junction plakoglobin [OS=Homo sapiens]	37.7181	23	125	23	1	745	81.693	6.14	High	High	High	High	High	High	High	High	High		18000000	12000000	24000000	39000000	41000000	45000000	470000000	400000000	390000000	4.623	High	0	6.06135	2	2	Medium	0.0246637	2.43207	1	1	Medium	0.0387755	2.20117	1	1	High	0	23.3823	10	10
P12111	Collagen alpha-3(VI) chain [OS=Homo sapiens]	8.59301	20	45	20	1	3177	343.457	6.68	High	High	High	High	High	Not Found	High	High	High		39000000	30000000	37000000	6300000	4800000		22000000	11000000	12000000	0.271	High	0	31.2324	13	13	High	0	30.3113	11	11	High	0	25.7222	11	11	Medium	0.0454545	1.83681	1	1
P08253	72 kDa type IV collagenase [OS=Homo sapiens]	35.303	18	81	18	1	660	73.835	5.47	High	High	High	High	High	High	High	High	High		130000000	150000000	180000000	59000000	88000000	71000000	94000000	97000000	93000000	1.985	High	0	24.7619	10	10	High	0	20.3273	8	8	High	0	30.9135	13	13	High	0	13.2667	8	9
Q02413	Desmoglein-1 [OS=Homo sapiens]	25.4528	18	92	18	1	1049	113.676	5.03	High	High	High	High	High	High	High	High	High		27000000	21000000	23000000	36000000	40000000	41000000	550000000	480000000	440000000	2.332	High	0	11.6514	4	4	Medium	0.0153257	6.43391	2	2	High	0	8.65079	3	3	High	0	14.2201	6	6
Q08554-1	Desmocollin-1 [OS=Homo sapiens]	22.1477	16	82	16	1	894	99.924	5.43	High	High	High	High	High	High	High	High	High		44000000	26000000	39000000	62000000	54000000	57000000	620000000	550000000	440000000	1.825	High	0.00282486	5.29154	2	2	Medium	0.0182371	5.14112	2	2	Medium	0.0276498	2.65411	1	1	High	0.003861	11.5947	4	4
Q14767	Latent-transforming growth factor beta-binding protein 2 [OS=Homo sapiens]	10.2142	16	61	16	1	1821	194.923	5.19	High	High	High	High	High	High	High	High	High		59000000	50000000	53000000	28000000	25000000	10000000	24000000	26000000	23000000	0.856	High	0	28.2491	11	11	High	0	22.7975	9	9	High	0	27.0112	11	11	High	0	22.1509	9	9
P98160	Basement membrane-specific heparan sulfate proteoglycan core protein [OS=Homo sapiens]	4.66864	15	31	15	1	4391	468.532	6.51	High	High	High	High	High	High	High	High	Not Found	Phospho [S4038; S4039]	25000000	22000000	29000000	23000000	24000000	24000000	18000000	12000000		0.177	High	0	21.5528	8	8	High	0	17.8703	7	7	High	0	16.8389	9	10	Medium	0.0141243	2.46671	1	1
Q12805	EGF-containing fibulin-like extracellular matrix protein 1 [OS=Homo sapiens]	36.9168	14	123	14	1	493	54.604	5.07	High	High	High	High	High	High	High	High	High		500000000	430000000	520000000	260000000	280000000	240000000	370000000	340000000	200000000	4.38	High	0	57.3631	10	19	High	0	37.0006	8	12	High	0	53.3319	11	19	High	0	33.528	10	13
P02545	Prelamin-A/C [OS=Homo sapiens]	20.9337	13	27	13	1	664	74.095	7.02	High	Not Found	High	High	High	High	High	High	High		14000000		9800000	11000000	18000000	16000000	25000000	17000000	15000000	0.945	High	0	6.56448	3	3						Low	0.0587219	0	1	1	High	0.00879765	4.51946	2	2
P14618	Pyruvate kinase PKM [OS=Homo sapiens]	35.2166	13	32	13	1	531	57.9	7.84	High	High	High	High	High	High	High	High	High		62000000	34000000	60000000	21000000	18000000	17000000	110000000	130000000	110000000	1.39	Medium	0.0168675	3.10571	1	1	Medium	0.0153257	8.09132	3	3	High	0	7.1977	2	2	High	0.00879765	4.48463	2	2
Q13835	Plakophilin-1 [OS=Homo sapiens]	21.1513	12	26	12	1	747	82.808	9.13	Not Found	Not Found	Not Found	Not Found	Not Found	Not Found	High	High	High								94000000	100000000	96000000	0.797
Q08188	Protein-glutamine gamma-glutamyltransferase E [OS=Homo sapiens]	21.3564	12	30	12	1	693	76.584	5.86	Not Found	Not Found	Not Found	Not Found	Not Found	Not Found	High	High	High								120000000	120000000	100000000	1.081
P07355-2	Isoform 2 of Annexin A2 [OS=Homo sapiens]	28.8515	12	70	12	1	357	40.386	8.37	High	High	High	High	High	High	High	High	High		61000000	51000000	39000000	35000000	35000000	34000000	170000000	160000000	140000000	2.311	High	0	17.2703	6	6	High	0	16.7758	6	6	High	0	9.84833	4	4	High	0	15.1915	6	7
P06733-1	alpha-enolase [OS=Homo sapiens]	33.871	12	55	12	1	434	47.139	7.39	High	High	High	High	High	High	High	High	High		51000000	36000000	47000000	18000000	25000000	17000000	190000000	250000000	250000000	2.29	High	0.00282486	5.32657	2	2	Medium	0.0153257	7.39919	3	3	High	0.0030581	4.8037	2	2	High	0.003861	8.39981	4	4
P00736	Complement C1r subcomponent [OS=Homo sapiens]	21.4184	11	49	11	1	705	80.067	6.21	High	High	High	High	High	High	High	High	High		130000000	120000000	110000000	36000000	50000000	41000000	100000000	84000000	75000000	0.995	High	0	15.8675	6	6	High	0	12.2419	5	5	High	0	19.4232	7	8	High	0.003861	11.4194	5	5
P12109	Collagen alpha-1(VI) chain [OS=Homo sapiens]	14.4942	11	52	11	1	1028	108.462	5.43	High	High	High	High	High	High	High	High	High		170000000	140000000	150000000	42000000	56000000	58000000	86000000	81000000	49000000	0.573	High	0	24.6609	8	9	High	0	25.1449	8	9	High	0	21.6239	7	8	High	0.003861	7.5385	3	3
P23142	Fibulin-1 [OS=Homo sapiens]	15.9317	11	58	2	1	703	77.162	5.22	Not Found	Not Found	Not Found	High	Not Found	Not Found	High	Not Found	Not Found					9600000			14000000			1.336	High	0	27.9704	8	11	High	0	25.8366	7	10	High	0	24.7159	8	10	High	0	12.5044	5	5
Q99715-1	Collagen alpha-1(XII) chain [OS=Homo sapiens]	4.14626	10	23	10	1	3063	332.941	5.53	High	High	High	High	High	Not Found	High	High	High		40000000	39000000	30000000	11000000	6600000		19000000	25000000	12000000	0.148	High	0	10.3527	4	4	High	0	9.69003	4	4	High	0	7.21689	3	3	Medium	0.0282776	2.15057	1	1
Q16270-1	Insulin-like growth factor-binding protein 7 [OS=Homo sapiens]	51.0638	10	75	10	1	282	29.111	7.9	High	High	High	High	High	High	High	High	High		620000000	560000000	520000000	260000000	260000000	260000000	320000000	320000000	290000000	4.08	High	0	30.2054	7	10	High	0	30.7216	6	10	High	0	25.4791	7	9	High	0	20.6448	7	8
P31944	Caspase-14 [OS=Homo sapiens]	42.9752	10	33	10	1	242	27.662	5.58	Not Found	Not Found	Not Found	High	High	High	High	High	High					31000000	33000000	31000000	100000000	120000000	75000000	3.642																High	0.003861	7.7744	3	3
Q01469	Fatty acid-binding protein, epidermal [OS=Homo sapiens]	64.4444	10	53	10	1	135	15.155	7.01	Not Found	Not Found	Not Found	High	High	High	High	High	High					36000000	62000000	75000000	590000000	590000000	600000000	30.623																High	0.00763359	5.51469	3	3
P07996	thrombospondin-1 [OS=Homo sapiens]	10.6838	10	36	9	1	1170	129.3	4.94	High	High	High	High	Not Found	Not Found	High	High	High		160000000	100000000	110000000	15000000			27000000	24000000	21000000	0.515	High	0	30.7501	10	12	High	0	15.3846	6	6	High	0	20.8813	8	8	Medium	0.0338164	2.0706	1	1
P17936-2	Isoform 2 of Insulin-like growth factor-binding protein 3 [OS=Homo sapiens]	47.8114	10	51	10	1	297	32.202	8.62	High	High	High	High	High	High	High	High	High	Phospho [S154; S207]	120000000	39000000	160000000	190000000	160000000	140000000	360000000	350000000	390000000	2.728	High	0	7.30982	3	3	Medium	0.0246637	3.07819	1	1	High	0	8.41159	3	3	High	0	15.5317	4	6
P09486	Sparc [OS=Homo sapiens]	35.3135	9	90	9	1	303	34.61	4.84	High	High	High	High	High	High	High	High	High		530000000	490000000	500000000	370000000	450000000	350000000	290000000	330000000	290000000	7.577	High	0	28.1504	8	10	High	0	28.2159	6	10	High	0	23.2904	7	8	High	0	40.5996	7	15
P29279-1	Connective tissue growth factor [OS=Homo sapiens]	33.2378	9	20	9	1	349	38.065	8	High	High	High	Not Found	Not Found	Not Found	Not Found	Not Found	Not Found		150000000	94000000	140000000							1.096	High	0	18.2005	7	8	High	0	15.4861	6	6	High	0	13.8529	6	6
P29508	Serpin B3 [OS=Homo sapiens]	26.1538	9	22	9	1	390	44.537	6.81	Not Found	Not Found	Not Found	Not Found	High	Not Found	High	High	High						9200000		67000000	60000000	59000000	1.61
P07585	decorin [OS=Homo sapiens]	25.3482	9	68	9	1	359	39.722	8.54	High	High	High	High	High	High	High	High	High		240000000	360000000	240000000	120000000	130000000	83000000	180000000	240000000	29000000	3.16	High	0	28.2763	4	11	High	0	31.6089	7	13	High	0	24.6424	4	10	High	0	14.2318	4	6
P68032	Actin, alpha cardiac muscle 1 [OS=Homo sapiens]	25.9947	9	99	1	1	377	41.992	5.39	High	High	High	High	High	High	High	High	High		200000000	150000000	170000000	240000000	280000000	290000000	550000000	490000000	37000000	3.062	High	0	22.845	8	10	High	0	22.1817	6	9	High	0	27.7519	8	13	High	0	23.669	7	10
P07226-1	Tropomyosin alpha-4 chain [OS=Homo sapiens]	23.3871	8	21	3	1	248	28.504	4.69	Not Found	Not Found	Not Found	High	High	High	Not Found	High	Not Found					11000000	12000000	12000000		16000000		1.404	Medium	0.0168675	3.24738	1	1	Low	0.0546139	1.94031	1	1	Medium	0.0266344	2.92987	1	1	High	0.003861	10.9835	5	5
P09871	Complement C1s subcomponent [OS=Homo sapiens]	15.1163	8	30	8	1	688	76.635	4.96	High	High	High	High	High	High	High	High	High		45000000	55000000	46000000	42000000	43000000	70000000	89000000	69000000	54000000	0.719	High	0	7.21961	3	3	Medium	0.0246637	2.39916	1	1	High	0	10.2887	4	4	High	0.003861	9.81331	4	4
P11021	78 kDa glucose-regulated protein [OS=Homo sapiens]	16.6667	8	17	7	1	654	72.288	5.16	High	Not Found	Not Found	Not Found	Not Found	Not Found	High	High	High		12000000						36000000	28000000	31000000	0.567	Medium	0.0168675	2.92593	1	1
P05089	Arginase-1 [OS=Homo sapiens]	31.677	8	33	8	1	322	34.713	7.21	Not Found	Not Found	Not Found	High	High	High	High	High	High					23000000	23000000	25000000	230000000	250000000	260000000	1.976																High	0.00879765	4.39547	2	2
Q15582	Transforming growth factor-beta-induced protein ig-h3 [OS=Homo sapiens]	15.2269	8	22	8	1	683	74.634	7.71	High	High	High	Not Found	High	High	High	High	High		41000000	33000000	38000000		21000000	21000000	27000000	23000000	22000000	0.638	High	0	14.7769	5	6	Medium	0.0153257	7.33389	3	3	High	0	11.9079	5	5
P36222	Chitinase-3-like protein 1 [OS=Homo sapiens]	27.4151	8	60	8	1	383	42.598	8.46	High	High	High	High	High	High	High	High	High		120000000	110000000	130000000	64000000	99000000	98000000	81000000	120000000	80000000	1.219	High	0	24.2091	8	9	High	0	14.7805	6	6	High	0	27.4537	8	9	High	0.003861	10.7433	3	4
Q15113	Procollagen C-endopeptidase enhancer 1 [OS=Homo sapiens]	28.0624	8	34	8	1	449	47.942	7.43	High	High	High	High	High	High	High	High	High		140000000	40000000	120000000	21000000	35000000	26000000	51000000	45000000	48000000	1.512	High	0	17.7526	6	6	High	0	9.60782	3	4	High	0	14.3723	5	5	High	0.003861	7.62424	3	3
P51884	Lumican [OS=Homo sapiens]	19.5266	7	75	6	1	338	38.405	6.61	High	High	High	High	High	High	High	High	High		230000000	210000000	210000000	170000000	150000000	170000000	110000000	160000000	110000000	3.87	High	0	22.7564	6	9	High	0	19.8241	6	8	High	0	16.4066	6	7	High	0	30.4001	7	14
P10909-2	Isoform 2 of Clusterin [OS=Homo sapiens]	15.3693	7	32	7	1	501	57.796	6.68	High	High	High	High	High	High	High	High	High		78000000	65000000	65000000	49000000	29000000	29000000	58000000	28000000	55000000	0.817	High	0	8.58616	3	3	High	0	12.3055	5	5	High	0	10.356	4	4	High	0.003861	9.4277	4	4
P21333	Filamin-A [OS=Homo sapiens]	4.38232	7	12	7	1	2647	280.564	6.06	High	High	High	Not Found	Not Found	Not Found	High	High	High		23000000	16000000	16000000				11000000	16000000	12000000	0.112	High	0.00282486	4.91554	2	2	Medium	0.0153257	6.28215	3	3	High	0	10.1326	4	4
P07093-3	Isoform 3 of Glia-derived nexin [OS=Homo sapiens]	17.8484	7	25	7	1	409	45.238	9.22	High	High	High	High	High	High	High	High	High		57000000	57000000	67000000	22000000	20000000	32000000	37000000	27000000	32000000	1.404	High	0	7.24638	3	3	High	0	9.45734	4	4	High	0	12.9426	4	5	High	0.00879765	4.25975	2	2
O43852-3	Isoform 3 of Calumenin [OS=Homo sapiens]	27.2446	7	30	7	1	323	38.027	4.63	High	High	High	High	High	High	High	High	High		36000000	34000000	41000000	28000000	28000000	24000000	26000000	27000000	22000000	1.448	High	0	8.81855	3	3	High	0	10.8611	4	4	High	0	13.6273	5	5	High	0.003861	9.22877	3	3
Q96P63-2	Isoform 2 of Serpin B12 [OS=Homo sapiens]	24.2353	7	20	7	1	425	48.415	5.39	Not Found	Not Found	Not Found	High	High	Not Found	High	High	High					19000000	29000000		170000000	160000000	170000000	1.081																High	0.003861	6.48479	3	3
Q12841	Follistatin-related protein 1 [OS=Homo sapiens]	26.9481	7	36	7	1	308	34.963	5.52	High	High	High	High	High	High	High	High	High		190000000	92000000	180000000	140000000	110000000	23000000	110000000	80000000	110000000	1.721	High	0	15.5393	6	6	High	0	11.6828	5	5	High	0	16.5227	6	6	High	0	13.5261	5	7
Q15063-1	Periostin [OS=Homo sapiens]	12.0813	7	18	7	1	836	93.255	7.53	High	High	High	High	High	High	High	High	High		50000000	33000000	28000000	18000000	19000000	14000000	12000000	21000000	19000000	0.42	High	0	17.437	6	6	Medium	0.0153257	6.97977	2	2	High	0	6.72135	2	2	High	0.00879765	2.51241	1	1
P04792	Heat shock protein beta-1 [OS=Homo sapiens]	45.8537	7	12	7	1	205	22.768	6.4	High	High	Not Found	High	High	Not Found	High	High	High		38000000	33000000		11000000	54000000		31000000	18000000	14000000	2.455	Medium	0.0324074	2.68762	1	1	Medium	0.0313199	2.22129	1	1						Medium	0.042735	1.84752	1	1
Q7Z7G0	Target of Nesh-SH3 [OS=Homo sapiens]	9.95349	7	37	7	1	1075	118.569	9.44	High	High	High	High	High	High	High	High	High		100000000	87000000	95000000	35000000	39000000	36000000	56000000	55000000	31000000	0.405	High	0	19.1081	4	6	High	0	12.3593	4	4	High	0	18.1092	4	6	High	0.003861	9.3034	4	4
P04406-1	glyceraldehyde-3-phosphate dehydrogenase [OS=Homo sapiens]	34.9254	7	35	7	1	335	36.03	8.46	High	High	High	High	High	High	High	High	High		47000000	29000000	41000000	49000000	46000000	45000000	370000000	410000000	410000000	1.404	High	0	5.87043	2	2	Medium	0.0153257	6.68642	2	2	High	0	6.47976	2	2	High	0.003861	8.7844	3	3
P25311	Zinc-alpha-2-glycoprotein [OS=Homo sapiens]	24.8322	6	23	6	1	298	34.237	6.05	High	Not Found	High	High	High	Not Found	High	High	High		34000000		19000000	36000000	30000000		110000000	100000000	100000000	1.069	Medium	0.048583	2.2299	1	1						Low	0.0546139	2.0104	1	1	High	0.003861	9.5428	4	4
P11142-1	Heat shock cognate 71 kDa protein [OS=Homo sapiens]	11.4551	6	13	5	1	646	70.854	5.52	High	Not Found	High	High	High	Not Found	High	High	High		19000000		14000000	10000000	9500000		24000000	25000000	25000000	0.425	Medium	0.048583	2.21736	1	1						Low	0.0559701	1.99985	1	1	Medium	0.0282776	2.20051	1	1
Q8WVV4-1	Isoform 1 of Protein POF1B [OS=Homo sapiens]	12.1008	6	8	6	1	595	68.653	6.35	Not Found	Not Found	Not Found	Not Found	Not Found	Not Found	High	High	High								30000000	39000000	30000000	0.54
P26022	Pentraxin-related protein PTX3 [OS=Homo sapiens]	21.7848	6	46	6	1	381	41.949	5.01	High	High	High	High	High	High	High	High	High		210000000	250000000	240000000	52000000	29000000	23000000	150000000	99000000	120000000	1.783	High	0	19.7411	5	7	High	0	13.0436	4	5	High	0	23.5422	6	9	High	0.003861	11.2971	4	5
Q08380	Galectin-3-binding protein [OS=Homo sapiens]	14.188	6	16	6	1	585	65.289	5.27	High	High	High	High	High	Not Found	High	High	High		23000000	19000000	23000000	15000000	20000000		16000000	15000000	12000000	0.63	Medium	0.0465116	2.29032	1	1	Low	0.0526316	2.06462	1	1	High	0	9.3754	3	4	High	0.00879765	4.33415	2	2
P06753	Tropomyosin alpha-3 chain [OS=Homo sapiens]	13.3333	6	17	1	1	285	32.93	4.72	Not Found	Not Found	Not Found	Not Found	Not Found	Not Found	Not Found	Not Found	High										6200000	0.778	Medium	0.0168675	3.24738	1	1	Low	0.0546139	1.94031	1	1	Medium	0.0266344	2.92987	1	1	High	0.003861	6.24226	3	3
P24821	Tenascin [OS=Homo sapiens]	3.58928	6	12	6	1	2201	240.7	4.89	High	High	High	Not Found	Not Found	Not Found	High	High	High		15000000	23000000	24000000				12000000	11000000	11000000	0.126	High	0.00282486	5.2965	2	2	Medium	0.0182371	5.2354	2	2	High	0	11.349	4	4
P50454	Serpin H1 [OS=Homo sapiens]	23.445	6	22	6	1	418	46.411	8.69	High	High	High	High	Not Found	High	High	High	High		63000000	67000000	32000000	9800000		13000000	110000000	15000000	12000000	0.905	High	0	20.4035	5	7	High	0	15.3006	4	5	High	0	5.31047	2	2	High	0.00879765	4.03056	2	2
P21810	biglycan [OS=Homo sapiens]	23.3696	6	26	6	1	368	41.628	7.52	High	High	High	High	High	High	High	High	High		41000000	34000000	44000000	13000000	19000000	30000000	49000000	38000000	39000000	1.239	High	0	15.1699	2	4	High	0	23.9592	3	7	High	0	15.2596	2	4	Medium	0.0141243	2.4684	1	1
P05452	Tetranectin [OS=Homo sapiens]	40.099	6	59	2	1	202	22.522	5.67	High	High	High	High	High	Not Found	Not Found	High	Not Found		52000000	200000000	21000000	58000000	60000000			14000000		5.813	High	0	21.884	5	8	High	0	25.5141	5	9	High	0	26.1181	5	9	High	0	14.1116	5	7
P01024	Complement C3 [OS=Homo sapiens]	3.42754	6	16	1	1	1663	187.03	6.4	Not Found	Not Found	High	Not Found	Not Found	Not Found	Not Found	Not Found	Not Found				7000000							0.159	High	0	9.66689	3	4	Medium	0.0246637	4.06852	2	2	Medium	0.0430528	2.06617	1	1	High	0.00879765	3.93165	2	2
P01033	Metalloproteinase inhibitor 1 [OS=Homo sapiens]	35.7488	6	47	6	1	207	23.156	8.1	High	High	High	High	High	High	High	High	High		410000000	380000000	400000000	190000000	190000000	200000000	310000000	290000000	280000000	3.329	High	0	17.8202	4	5	High	0	13.4975	4	4	High	0	20.1308	5	6	High	0	12.1353	3	4
P60174	Triosephosphate isomerase [OS=Homo sapiens]	28.3217	6	29	6	1	286	30.772	5.92	High	High	High	High	High	High	High	High	High		24000000	20000000	23000000	22000000	19000000	19000000	110000000	100000000	87000000	1.336	Medium	0.0168675	2.86829	1	1	Medium	0.0246637	3.00287	1	1	Medium	0.0276498	2.78181	1	1	High	0.003861	9.13183	4	4
P02461	Collagen alpha-1(III) chain [OS=Homo sapiens]	5.52524	6	12	6	1	1466	138.479	6.61	Not Found	High	Not Found	High	High	Not Found	High	High	High			23000000		29000000	43000000		54000000	27000000	26000000	0.184						Medium	0.0443038	2.07045	1	1						High	0.003861	6.95168	3	3
P12814-4	Isoform 4 of Alpha-actinin-1 [OS=Homo sapiens]	6.45161	6	12	3	1	930	107.074	5.58	High	Not Found	High	Not Found	Not Found	Not Found	Not Found	Not Found	Not Found		13000000		11000000							0.245	High	0	7.65032	3	3	Medium	0.0246637	2.62569	1	1	High	0	7.00745	4	4
P07858	Cathepsin B [OS=Homo sapiens]	24.7788	6	28	6	1	339	37.797	6.3	High	High	High	High	High	High	High	High	High		98000000	100000000	59000000	54000000	65000000	70000000	54000000	60000000	53000000	1.448	High	0.00282486	4.56884	2	2	Medium	0.0246637	4.15217	2	2	High	0.0030581	4.60568	2	2	High	0.003861	11.3977	3	5
P22692	insulin-like growth factor-binding protein 4 [OS=Homo sapiens]	31.0078	6	51	6	1	258	27.915	7.15	High	High	High	High	High	High	High	High	High		250000000	190000000	230000000	74000000	140000000	120000000	70000000	120000000	95000000	3.217	High	0	25.747	5	9	High	0	23.9892	5	9	High	0	27.3058	6	10	High	0.003861	11.7415	3	4
O43707	Alpha-actinin-4 [OS=Homo sapiens]	7.35456	5	14	2	1	911	104.788	5.44	High	High	High	Not Found	Not Found	Not Found	Not Found	High	Not Found		21000000	19000000	17000000					13000000		0.201	High	0	6.02303	2	2	Medium	0.0153257	8.05707	3	3	High	0	8.30506	3	3
P16035	Metalloproteinase inhibitor 2 [OS=Homo sapiens]	20.4545	5	28	5	1	220	24.383	7.49	High	High	High	High	High	High	High	High	High		120000000	90000000	80000000	78000000	31000000	52000000	48000000	42000000	38000000	1.512	High	0	16.1109	5	6	High	0	12.6605	4	5	High	0	13.115	4	5	High	0.003861	8.92449	4	4
Q6ZVX7	F-box only protein 50 [OS=Homo sapiens]	22.9091	5	9	5	1	275	30.828	6.62	Not Found	Not Found	Not Found	Not Found	Not Found	Not Found	High	High	High								55000000	40000000	42000000	1.894
Q9NZT1	Calmodulin-like protein 5 [OS=Homo sapiens]	40.411	5	12	5	1	146	15.883	4.44	Not Found	Not Found	High	High	High	High	High	High	Not Found				12000000	30000000	14000000	15000000	23000000	31000000		3.642											Medium	0.0276498	2.70113	1	1	High	0.00879765	3.8048	2	2
P05121-1	Plasminogen activator inhibitor 1 [OS=Homo sapiens]	15.6716	5	13	5	1	402	45.031	7.2	High	High	High	High	Not Found	Not Found	High	High	High		65000000	59000000	62000000	12000000			34000000	46000000	41000000	0.65	High	0	7.21137	3	3	Medium	0.0153257	6.50697	3	3	High	0.0030581	4.59575	2	2	Medium	0.042735	1.8749	1	1
P00558	phosphoglycerate kinase 1 [OS=Homo sapiens]	19.1847	5	11	5	1	417	44.586	8.1	High	High	Not Found	Not Found	Not Found	Not Found	High	High	High			820000					61000000	64000000	43000000	0.468	Medium	0.0168675	2.7838	1	1	Medium	0.0345572	2.2053	1	1
P05155-3	Isoform 3 of Plasma protease C1 inhibitor [OS=Homo sapiens]	11.0891	5	33	5	1	505	55.734	6.4	High	High	High	High	High	High	High	High	High		160000000	88000000	37000000	55000000	43000000	45000000	89000000	73000000	73000000	0.778	High	0	6.8084	1	2	High	0	9.56476	2	3	High	0	8.25436	2	3	High	0.003861	7.01177	3	3
P22735	Protein-glutamine gamma-glutamyltransferase K [OS=Homo sapiens]	7.95594	5	11	5	1	817	89.73	6.04	Not Found	Not Found	Not Found	Not Found	Not Found	Not Found	High	High	High								36000000	35000000	23000000	0.271
Q14574-1	Desmocollin-3 [OS=Homo sapiens]	8.70536	5	16	5	1	896	99.906	6.1	Not Found	Not Found	Not Found	High	Not Found	Not Found	High	High	High					6200000			110000000	120000000	110000000	0.22																Medium	0.042735	1.86399	1	1
P04075-2	Isoform 2 of Fructose-bisphosphate aldolase A [OS=Homo sapiens]	17.7033	5	20	5	1	418	45.232	8.25	High	High	High	High	High	High	High	High	High		24000000	19000000	20000000	18000000	14000000	19000000	42000000	35000000	31000000	0.616	High	0	7.38563	3	3	Medium	0.0246637	4.03188	2	2	High	0	7.61947	3	3	Medium	0.0141243	2.46732	1	1
Q6UWP8-1	Suprabasin [OS=Homo sapiens]	23.0508	5	18	5	1	590	60.505	7.01	High	High	Not Found	High	High	High	High	High	High		16000000	21000000		19000000	22000000	12000000	39000000	29000000	22000000	0.52	Medium	0.0168675	2.94903	1	1	Medium	0.0246637	2.70141	1	1						High	0.00879765	5.22331	2	2
P12110	Collagen alpha-2(VI) chain [OS=Homo sapiens]	5.88813	5	22	5	1	1019	108.512	6.21	High	High	High	High	High	Not Found	High	High	High		49000000	41000000	33000000	15000000	16000000		28000000	22000000	22000000	0.25	High	0	9.31052	4	4	High	0	9.01737	4	4	High	0	6.73206	3	3	High	0.00879765	4.32586	2	2
P30086	phosphatidylethanolamine-binding protein 1 [OS=Homo sapiens]	33.1551	4	7	4	1	187	21.044	7.53	Not Found	Not Found	Not Found	High	Not Found	Not Found	High	High	High					5800000			23000000	23000000	27000000	1.154																Medium	0.0344828	2.04669	1	1
P06702	Protein S100-A9 [OS=Homo sapiens]	44.7368	4	30	4	1	114	13.234	6.13	High	High	High	High	High	High	High	High	High		98000000	94000000	110000000	73000000	74000000	75000000	62000000	67000000	76000000	6.499	High	0.00282486	5.45127	2	2	Medium	0.0182371	4.86598	2	2	Medium	0.0266344	3.03354	1	1	High	0.003861	7.63926	2	3
Q92743	Serine protease HTRA1 [OS=Homo sapiens]	9.79167	4	11	4	1	480	51.255	7.83	High	High	High	High	Not Found	Not Found	High	High	Not Found		39000000	29000000	48000000	9800000			37000000	34000000		0.492	High	0	6.68481	3	3	Medium	0.0153257	6.76425	3	3	Medium	0.0266344	3.21926	1	1	High	0.00879765	3.86394	2	2
Q9HCY8	protein S100-A14 [OS=Homo sapiens]	54.8077	4	5	4	1	104	11.655	5.24	Not Found	Not Found	Not Found	Not Found	Not Found	Not Found	High	High	High								28000000	23000000	25000000	2.162
P00338-3	Isoform 3 of L-lactate dehydrogenase A chain [OS=Homo sapiens]	11.9114	4	17	4	1	361	39.812	8.43	High	Not Found	High	High	High	High	Not Found	High	High		40000000		26000000	11000000	13000000	14000000		25000000	25000000	0.389	High	0.00282486	4.77459	2	2						High	0	6.83312	3	3	High	0.003861	6.20692	3	3
P49747	Cartilage oligomeric matrix protein [OS=Homo sapiens]	8.98283	4	10	4	1	757	82.808	4.6	High	High	High	High	High	High	High	High	Not Found		42000000	37000000	44000000	17000000	17000000	20000000	24000000	23000000		0.283	Medium	0.0324074	2.63814	1	1	Medium	0.0246637	2.53494	1	1	High	0	5.73579	2	2	High	0.00879765	4.21717	2	2
P12273	Prolactin-inducible protein [OS=Homo sapiens]	39.0411	4	30	4	1	146	16.562	8.05	High	High	High	High	High	High	High	High	High		47000000	45000000	51000000	48000000	54000000	37000000	79000000	68000000	77000000	1.154	High	0.00282486	4.75271	2	2	Medium	0.0153257	6.69776	2	3	High	0.0030581	4.56049	2	2	High	0.003861	11.2871	4	5
O95865	N(G),N(G)-dimethylarginine dimethylaminohydrolase 2 [OS=Homo sapiens]	18.2456	4	6	4	1	285	29.625	6.01	Not Found	Not Found	Not Found	Not Found	Not Found	Not Found	High	High	High								15000000	19000000	15000000	0.719
Q99985	Semaphorin-3C [OS=Homo sapiens]	7.32357	4	5	4	1	751	85.153	8.69	High	High	High	Not Found	Not Found	Not Found	Not Found	Not Found	Not Found		20000000	27000000	22000000							0.207	High	0	7.5392	3	3	Medium	0.0345572	2.20313	1	1	Medium	0.0430528	2.08183	1	1
P13639	Elongation factor 2 [OS=Homo sapiens]	5.94406	4	7	4	1	858	95.277	6.83	Not Found	Not Found	Not Found	Not Found	Not Found	Not Found	High	High	High								17000000	32000000	40000000	0.186
P68104	Elongation factor 1-alpha 1 [OS=Homo sapiens]	12.3377	4	10	4	1	462	50.109	9.01	High	High	High	Not Found	Not Found	High	High	High	Not Found		42000000	34000000				22000000	38000000	47000000		0.445	Medium	0.048583	2.25503	1	1	Medium	0.0246637	2.41265	1	1	Medium	0.0387755	2.228	1	1
Q06033-1	Inter-alpha-trypsin inhibitor heavy chain H3 [OS=Homo sapiens]	4.1573	4	11	4	1	890	99.787	5.74	High	High	High	Not Found	High	Not Found	High	High	Not Found		86000000	57000000	71000000		10000000		54000000	43000000		0.233	High	0	5.66234	2	2	Medium	0.0153257	7.95386	3	3	High	0	5.08283	2	2
P04083	annexin A1 [OS=Homo sapiens]	13.0058	4	5	4	1	346	38.69	7.02	Not Found	Not Found	High	Not Found	Not Found	Not Found	High	High	High				14000000				20000000	14000000	20000000	0.551											Medium	0.0387755	2.16719	1	1
P81605-2	Isoform 2 of Dermcidin [OS=Homo sapiens]	30.5785	4	57	4	1	121	12.406	7.97	High	High	High	High	High	High	High	High	High	Acetyl [K68]	1000000000	1000000000	980000000	1300000000	1100000000	1100000000	1600000000	1500000000	1300000000	3.217	High	0	14.8575	3	5	High	0	12.2031	3	4	High	0	16.6058	3	6	High	0	22.2618	3	7
P19823	Inter-alpha-trypsin inhibitor heavy chain H2 [OS=Homo sapiens]	4.01691	4	33	4	1	946	106.397	6.86	High	High	High	High	High	High	High	High	High		420000000	350000000	380000000	95000000	110000000	94000000	160000000	180000000	150000000	0.274	High	0	12.0205	3	4	High	0	17.79	4	6	High	0	11.2697	3	4	High	0.00879765	4.80477	2	2
P01876	Ig alpha-1 chain C region [OS=Homo sapiens]	12.1813	4	13	4	1	353	37.631	6.51	High	High	High	High	Not Found	Not Found	High	High	High		23000000	23000000	25000000	19000000			14000000	53000000	37000000	0.668	High	0	6.31308	3	3	Medium	0.0246637	3.88538	2	2	High	0.00842697	4.33432	2	2	Medium	0.042735	1.86033	1	1
P47929	galectin-7 [OS=Homo sapiens]	43.3824	4	7	4	1	136	15.066	7.62	Not Found	Not Found	Not Found	Not Found	Not Found	Not Found	High	High	High								29000000	22000000	22000000	1.512
Q08431	Lactadherin [OS=Homo sapiens]	13.4367	4	17	4	1	387	43.095	8.15	High	High	High	High	High	High	High	High	High		49000000	37000000	32000000	18000000	19000000	19000000	38000000	29000000	25000000	0.445	High	0.00282486	5.44223	2	2	Medium	0.0182371	5.05011	2	2	High	0	7.3978	4	4	Medium	0.0238727	2.26564	1	1
O76076	WNT1-inducible-signaling pathway protein 2 [OS=Homo sapiens]	20.4	4	14	4	1	250	26.807	7.88	High	High	High	High	Not Found	Not Found	High	High	High		96000000	86000000	100000000	62000000			57000000	42000000		1.154	High	0	8.8697	3	3	High	0	10.2469	4	4	High	0	9.18739	3	3	High	0.00879765	2.50903	1	1
P24592	insulin-like growth factor-binding protein 6 [OS=Homo sapiens]	19.5833	4	28	4	1	240	25.306	7.81	High	High	High	High	High	High	High	High	High		78000000	69000000	57000000	64000000	25000000	33000000	69000000	35000000	40000000	1.424	High	0	14.7312	3	5	High	0	17.5094	3	5	High	0	9.97892	2	3	High	0.00879765	3.52963	1	1
P62328	Thymosin beta-4 [OS=Homo sapiens]	45.4545	3	14	3	1	44	5.05	5.06	Not Found	Not Found	Not Found	High	High	High	High	High	High					85000000	89000000	95000000	23000000	90000000	94000000	30.623																High	0.00879765	4.93133	2	2
Q16610-4	Isoform 4 of Extracellular matrix protein 1 [OS=Homo sapiens]	6.70194	3	4	3	1	567	63.523	6.89	Not Found	Not Found	Not Found	Not Found	Not Found	Not Found	High	High	Not Found								47000000	45000000		0.212
P09382	Galectin-1 [OS=Homo sapiens]	27.4074	3	21	3	1	135	14.706	5.5	High	High	High	High	High	High	High	High	High		65000000	51000000	60000000	49000000	39000000	41000000	31000000	46000000	59000000	1.783	High	0	6.61863	2	2	High	0	8.59607	3	3	High	0	8.60484	3	3	High	0.00879765	5.35971	2	2
O14498	Immunoglobulin superfamily containing leucine-rich repeat protein [OS=Homo sapiens]	8.17757	3	11	3	1	428	45.968	5.15	High	High	High	High	High	Not Found	High	High	High		28000000	40000000	44000000	23000000	20000000		20000000	27000000	27000000	0.501	Low	0.0533597	2.19248	1	1	Medium	0.0182371	4.80053	2	2	High	0.0030581	4.76186	2	2	High	0.00879765	2.51454	1	1
P32119	Peroxiredoxin-2 [OS=Homo sapiens]	14.6465	3	11	2	1	198	21.878	5.97	Not Found	Not Found	Not Found	Not Found	Not Found	Not Found	High	High	High								64000000	71000000	71000000	0.778						Medium	0.0246637	2.57568	1	1	Medium	0.0377358	2.33047	1	1	Medium	0.0393873	1.96105	1	1
P24593	Insulin-like growth factor-binding protein 5 [OS=Homo sapiens]	13.2353	3	9	3	1	272	30.55	8.21	High	High	High	High	High	High	High	High	Not Found		39000000	37000000	19000000	71000000	63000000	76000000	78000000	80000000		0.585	Medium	0.0168675	2.89807	1	1	Medium	0.0246637	2.82491	1	1	Medium	0.04	2.11604	1	1	High	0.00879765	2.53482	1	1
P01857	Ig gamma-1 chain C region [OS=Homo sapiens]	10.9091	3	6	2	1	330	36.083	8.19	Not Found	Not Found	Not Found	Not Found	Not Found	Not Found	High	High	High								53000000	38000000	35000000	0.585																Medium	0.0393873	1.94433	1	1
Q76M96-2	Isoform 2 of Coiled-coil domain-containing protein 80 [OS=Homo sapiens]	4.05827	3	4	3	1	961	109.424	9.72	Not Found	High	High	Not Found	Not Found	Not Found	Not Found	Not Found	Not Found			16000000	22000000							0.124						Medium	0.0246637	4.28012	2	2	High	0.00842697	4.38594	2	2
P26447	Protein S100-A4 [OS=Homo sapiens]	19.802	3	6	3	1	101	11.721	6.11	High	Not Found	High	High	High	High	Not Found	Not Found	Not Found		21000000		17000000	19000000	32000000	35000000				2.162	Low	0.0556586	2.16182	1	1						Low	0.0546139	2.01617	1	1	High	0.00879765	3.93569	2	2
P63104-1	14-3-3 protein zeta/delta [OS=Homo sapiens]	18.3673	3	9	3	1	245	27.728	4.79	High	Not Found	High	High	Not Found	High	High	High	High		17000000		15000000	10000000		8400000	16000000	15000000	15000000	0.438	Medium	0.0324074	2.63723	1	1						High	0	5.57004	2	2	High	0.00879765	4.26294	2	2
P20742	Pregnancy zone protein [OS=Homo sapiens]	3.64372	3	27	1	1	1482	163.76	6.38	Not Found	Not Found	Not Found	Not Found	Not Found	Not Found	High	Not Found	Not Found	Phospho [S513; S519; S523]										0.136	Medium	0.011236	4.44915	2	2	Medium	0.0153257	6.40128	2	3	High	0	8.89239	2	4	High	0.00879765	4.23146	2	2
Q13867	bleomycin hydrolase [OS=Homo sapiens]	10.1099	3	4	3	1	455	52.528	6.27	Not Found	Not Found	Not Found	High	Not Found	Not Found	High	High	Not Found					15000000			33000000	40000000		0.28																Medium	0.0338164	2.06242	1	1
P07602-3	Isoform Sap-mu-9 of Prosaposin [OS=Homo sapiens]	5.50285	3	7	3	1	527	58.445	5.14	High	High	High	High	High	High	Not Found	Not Found	High		31000000	25000000	26000000	31000000	31000000	9800000			31000000	0.225	Low	0.0556586	2.09645	1	1	Medium	0.0246637	2.29046	1	1	Medium	0.0292135	2.46511	1	1	Medium	0.0238727	2.30243	1	1
P16070	CD44 antigen [OS=Homo sapiens]	4.04313	3	5	3	1	742	81.487	5.33	Not Found	Not Found	High	Not Found	High	Not Found	Not Found	High	High				33000000		12000000			53000000	26000000	0.225											High	0.00842697	4.32701	2	2
P01034	Cystatin-C [OS=Homo sapiens]	19.1781	3	17	3	1	146	15.789	8.75	High	High	High	High	High	High	High	High	High		72000000	58000000	63000000	62000000	55000000	64000000	58000000	48000000	50000000	0.995	Medium	0.0324074	2.6026	1	1	Medium	0.0246637	2.46119	1	1	Medium	0.0377358	2.40221	1	1	High	0.003861	8.29109	3	3
P35442	Thrombospondin-2 [OS=Homo sapiens]	3.58362	3	4	2	1	1172	129.908	4.83	High	Not Found	High	Not Found	Not Found	Not Found	Not Found	Not Found	Not Found		14000000		9900000							0.179	High	0.00282486	4.77217	2	2						High	0	5.66957	2	2
P62805	histone H4 [OS=Homo sapiens]	31.068	3	16	3	1	103	11.36	11.36	High	High	High	High	High	High	High	High	High		41000000	34000000	42000000	26000000	26000000	26000000	17000000	31000000	29000000	3.642	High	0.00282486	5.39687	2	2	Medium	0.0182371	4.84352	2	2	High	0	5.40729	2	2	High	0.003861	6.8081	2	3
P05109	Protein S100-A8 [OS=Homo sapiens]	24.7312	3	9	3	1	93	10.828	7.03	High	High	High	Not Found	High	Not Found	High	High	High		81000000	73000000	88000000		58000000		96000000	43000000	81000000	1.371	Medium	0.0324074	2.60016	1	1	Low	0.0546139	1.974	1	1	Medium	0.0276498	2.62761	1	1
P04179	Superoxide dismutase [Mn], mitochondrial [OS=Homo sapiens]	17.1171	3	11	3	1	222	24.707	8.25	Not Found	High	High	High	High	High	High	High	High			21000000	43000000	20000000	23000000	31000000	34000000	29000000	40000000	0.701						Medium	0.0246637	3.44008	1	1	Medium	0.0377358	2.25926	1	1	High	0.00879765	4.47937	2	2
P28072	Proteasome subunit beta type-6 [OS=Homo sapiens]	12.9707	3	4	3	1	239	25.341	4.92	Not Found	Not Found	Not Found	Not Found	Not Found	Not Found	High	High	High								15000000	11000000	11000000	0.701
P28300	Protein-lysine 6-oxidase [OS=Homo sapiens]	11.0312	3	3	3	1	417	46.915	8.09	Not Found	High	High	Not Found	Not Found	Not Found	High	Not Found	Not Found			28000000	22000000				35000000			0.389						Medium	0.0246637	2.2588	1	1	Medium	0.04	2.13752	1	1
Q01995	transgelin [OS=Homo sapiens]	15.4229	3	14	3	1	201	22.596	8.84	High	High	High	High	High	High	High	High	High		19000000	16000000	15000000	17000000	22000000	22000000	33000000	35000000	32000000	0.501	Low	0.0533597	2.20466	1	1	Medium	0.0182371	5.17935	2	2	High	0.0030581	4.50278	2	2	High	0.00879765	4.1288	2	2
P01040	Cystatin-A [OS=Homo sapiens]	44.898	3	17	3	1	98	11	5.5	High	Not Found	High	High	High	Not Found	High	High	High		14000000		14000000	18000000	20000000		81000000	120000000	120000000	2.728	Medium	0.0407725	2.38052	1	1						Medium	0.0377358	2.28143	1	1	Medium	0.0454545	1.8161	1	1
P07942	Laminin subunit beta-1 [OS=Homo sapiens]	2.18365	3	3	3	1	1786	197.909	4.94	High	Not Found	High	Not Found	Not Found	Not Found	Not Found	Not Found	Not Found		5900000		17000000							0.072	Medium	0.0168675	4.05937	2	2						Low	0.0537428	2.03609	1	1
P16112	Aggrecan core protein [OS=Homo sapiens]	1.0352	2	4	2	1	2415	250.04	4.18	Not Found	Not Found	High	High	High	Not Found	Not Found	High	Not Found				12000000	10000000	17000000			12000000		0.081											Medium	0.0276498	2.63389	1	1	Medium	0.0454545	0	1	1
P07737	profilin-1 [OS=Homo sapiens]	18.5714	2	8	2	1	140	15.045	8.27	High	High	High	High	Not Found	Not Found	High	High	High		33000000	30000000	38000000	16000000			30000000	34000000	34000000	0.668	Medium	0.0465116	2.27548	1	1	Medium	0.0246637	4.17033	2	2	Medium	0.0377358	2.412	1	1	Medium	0.042735	1.8919	1	1
P35579-1	Myosin-9 [OS=Homo sapiens]	1.27551	2	4	2	1	1960	226.392	5.6	Not Found	Not Found	Not Found	Not Found	Not Found	Not Found	Not Found	High	High									11000000	13000000	0.055
Q9BYE4	Small proline-rich protein 2G [OS=Homo sapiens]	30.137	2	10	2	1	73	8.152	7.96	Not Found	Not Found	Not Found	Not Found	Not Found	Not Found	High	High	High								98000000	87000000	96000000	2.981
O75223-1	gamma-glutamylcyclotransferase [OS=Homo sapiens]	10.6383	2	4	2	1	188	20.994	5.14	Not Found	Not Found	Not Found	Not Found	Not Found	Not Found	High	High	High								52000000	53000000	40000000	0.389
P04114	apolipoprotein B-100 [OS=Homo sapiens]	0.460224	2	2	1	1	4563	515.283	7.05	Not Found	Not Found	High	Not Found	Not Found	Not Found	Not Found	Not Found	Not Found				26000000							0.015											Medium	0.0165746	4.15781	2	2
Q15293	Reticulocalbin-1 [OS=Homo sapiens]	10.574	2	2	2	1	331	38.866	5	Not Found	Not Found	Not Found	High	Not Found	High	Not Found	Not Found	Not Found					13000000		13000000				0.334																Medium	0.0238727	2.24645	1	1
P59665	Neutrophil defensin 1 [OS=Homo sapiens]	19.1489	2	7	2	1	94	10.194	6.99	High	High	Not Found	High	High	Not Found	High	High	High		23000000	21000000		17000000	16000000		60000000	32000000	28000000	1.154	Medium	0.0407725	2.39506	1	1	Low	0.0546139	2.0427	1	1						Medium	0.0393873	1.97164	1	1
P20962	Parathymosin [OS=Homo sapiens]	22.549	2	6	2	1	102	11.523	4.16	Not Found	Not Found	Not Found	High	High	Not Found	High	High	High					13000000	14000000		18000000	22000000	19000000	3.642																Medium	0.0282776	2.15589	1	1
O75342	Arachidonate 12-lipoxygenase, 12R-type [OS=Homo sapiens]	3.42368	2	2	2	1	701	80.304	7.64	Not Found	Not Found	Not Found	Not Found	Not Found	Not Found	High	Not Found	High								25000000		15000000	0.113
O00391	Sulfhydryl oxidase 1 [OS=Homo sapiens]	3.07898	2	2	2	1	747	82.526	8.92	High	Not Found	Not Found	Not Found	Not Found	Not Found	Not Found	High	Not Found									9600000		0.094	Low	0.0589319	2.07383	1	1
P50452	Serpin B8 [OS=Homo sapiens]	6.95187	2	2	2	1	374	42.739	5.57	Not Found	Not Found	Not Found	Not Found	Not Found	Not Found	High	Not Found	Not Found								13000000			0.202
Q9Y4K0	Lysyl oxidase homolog 2 [OS=Homo sapiens]	3.87597	2	2	2	1	774	86.668	6.38	High	Not Found	High	Not Found	Not Found	Not Found	Not Found	Not Found	Not Found		14000000		13000000							0.133	Medium	0.0324074	2.61629	1	1						Medium	0.0377358	2.37676	1	1
P68363	Tubulin alpha-1B chain [OS=Homo sapiens]	5.32151	2	6	2	1	451	50.12	5.06	High	High	Not Found	Not Found	Not Found	Not Found	Not Found	High	High		28000000	24000000						32000000	17000000	0.212	High	0.00282486	4.92956	2	2	Medium	0.0182371	4.44836	2	2
P31949	protein S100-A11 [OS=Homo sapiens]	18.0952	2	6	2	1	105	11.733	7.12	Not Found	Not Found	Not Found	High	High	High	High	High	Not Found					8500000	12000000	9100000	16000000	14000000		0.931																Medium	0.0224719	2.35121	1	1
P62158	Calmodulin [OS=Homo sapiens]	17.4497	2	10	2	1	149	16.827	4.22	High	High	High	High	High	High	High	High	High		81000000	69000000	82000000	11000000	100000000	96000000	15000000	65000000	76000000	0.995	Medium	0.0168675	2.95195	1	1	Medium	0.0182371	4.36898	1	1	Medium	0.0266344	4.03629	1	1	Medium	0.042735	1.85218	1	1
P42357	Histidine ammonia-lyase [OS=Homo sapiens]	3.50076	2	3	2	1	657	72.652	6.95	Not Found	Not Found	Not Found	Not Found	Not Found	Not Found	High	Not Found	High								10000000		14000000	0.116
P09603	Macrophage colony-stimulating factor 1 [OS=Homo sapiens]	5.23466	2	2	2	1	554	60.142	5.29	Not Found	High	Not Found	High	Not Found	Not Found	Not Found	Not Found	Not Found			9400000		14000000						0.202						Medium	0.0345572	2.20753	1	1						Medium	0.0338164	2.13718	1	1
Q02818	Nucleobindin-1 [OS=Homo sapiens]	5.63991	2	5	2	1	461	53.846	5.25	High	High	Not Found	High	Not Found	High	Not Found	High	Not Found		25000000	28000000		17000000		19000000		19000000		0.166	Medium	0.0374449	2.52205	1	1	Medium	0.0246637	2.64504	1	1						Medium	0.0141243	2.46138	1	1
P31025	Lipocalin-1 [OS=Homo sapiens]	12.5	2	9	2	1	176	19.238	5.58	High	High	Not Found	High	High	High	High	Not Found	High		69000000	36000000		39000000	41000000	40000000	35000000		21000000	0.52	Medium	0.0407725	2.41848	1	1	Medium	0.0182371	4.58554	2	2						Medium	0.0454545	1.82425	1	1
P23528	Cofilin-1 [OS=Homo sapiens]	15.0602	2	3	2	1	166	18.491	8.09	High	Not Found	Not Found	Not Found	Not Found	Not Found	Not Found	High	Not Found		29000000							18000000		0.468	Low	0.0533597	2.205	1	1
P22528	Cornifin-B [OS=Homo sapiens]	34.8315	2	7	2	1	89	9.881	8.48	Not Found	Not Found	Not Found	Not Found	Not Found	Not Found	High	High	High								34000000	29000000	30000000	1.371
P48061-4	Isoform Delta of Stromal cell-derived factor 1 [OS=Homo sapiens]	15.7143	2	9	2	1	140	15.485	9.66	High	High	High	High	Not Found	Not Found	High	High	High		49000000	39000000	37000000	23000000			18000000	15000000	14000000	0.52	High	0.00282486	5.49702	2	2	Medium	0.0182371	5.44081	2	2	Medium	0.0266344	2.90978	1	1	Medium	0.0344828	2.04302	1	1
Q9NZH8	Interleukin-36 gamma [OS=Homo sapiens]	14.7929	2	5	2	1	169	18.709	5.14	Not Found	Not Found	Not Found	Not Found	Not Found	Not Found	High	High	High								17000000	24000000	20000000	0.585
Q9Y490	Talin-1 [OS=Homo sapiens]	1.25935	2	2	2	1	2541	269.599	6.07	Not Found	High	Not Found	Not Found	Not Found	Not Found	Not Found	Not Found	Not Found			11000000								0.03						Medium	0.0182371	5.57487	2	2
P01861	Ig gamma-4 chain C region [OS=Homo sapiens]	7.33945	2	5	1	1	327	35.918	7.36	Not Found	Not Found	Not Found	Not Found	Not Found	Not Found	High	High	Not Found								15000000	18000000		0.359																Medium	0.0393873	1.94433	1	1
Q8IW75	Serpin A12 [OS=Homo sapiens]	5.07246	2	4	2	1	414	47.145	9.29	Not Found	Not Found	Not Found	Not Found	Not Found	Not Found	High	High	High								20000000	19000000	18000000	0.172
P01834	Ig kappa chain C region [OS=Homo sapiens]	34.9057	2	8	2	1	106	11.602	5.87	Not Found	Not Found	Not Found	High	High	Not Found	High	High	High					18000000	10000000		77000000	66000000	39000000	1.512																Medium	0.0282776	2.17937	2	2
P49189	4-trimethylaminobutyraldehyde dehydrogenase [OS=Homo sapiens]	4.04858	2	2	2	1	494	53.767	5.87	Not Found	Not Found	Not Found	Not Found	Not Found	Not Found	High	High	Not Found								25000000	6900000		0.186
B9A064-1	Immunoglobulin lambda-like polypeptide 5 [OS=Homo sapiens]	14.0187	2	2	2	1	214	23.049	8.84	Not Found	Not Found	Not Found	Not Found	Not Found	Not Found	High	Not Found	Not Found								31000000			0.468
P15531-2	Isoform 2 of Nucleoside diphosphate kinase A [OS=Homo sapiens]	16.3842	2	2	2	1	177	19.641	5.58	Not Found	High	Not Found	Not Found	Not Found	Not Found	Not Found	High	Not Found			17000000						79000000		0.52						Medium	0.0345572	2.19926	1	1
P18065	Insulin-like growth factor-binding protein 2 [OS=Homo sapiens]	6.76923	2	4	2	1	325	34.791	7.5	High	High	High	Not Found	Not Found	Not Found	Not Found	Not Found	Not Found		21000000	22000000	17000000							0.233	Medium	0.0168675	3.23179	1	1	Medium	0.0182371	4.73319	2	2	Medium	0.0276498	2.57202	1	1
Q15149-1	plectin [OS=Homo sapiens]	0.832622	2	3	2	1	4684	531.466	5.96	Not Found	Not Found	Not Found	Not Found	Not Found	Not Found	Not Found	High	High									48000000	37000000	0.013
P31151	Protein S100-A7 [OS=Homo sapiens]	23.7624	2	7	2	1	101	11.464	6.77	High	Not Found	High	High	High	Not Found	Not Found	High	High		21000000		22000000	31000000	30000000			38000000	35000000	0.931	Medium	0.0374449	2.458	1	1						Medium	0.0165746	4.1686	2	2	High	0.00879765	2.59819	1	1
Q14210	Lymphocyte antigen 6D [OS=Homo sapiens]	14.8438	2	4	2	1	128	13.278	8.21	Not Found	Not Found	Not Found	Not Found	Not Found	Not Found	High	High	High								23000000	27000000	23000000	0.931
Q8IYT8	Serine/threonine-protein kinase ULK2 [OS=Homo sapiens]	4.05405	1	1	1	1	1036	112.622	8.53	Not Found	High	Not Found	Not Found	Not Found	Not Found	Not Found	Not Found	Not Found	Phospho [S719]		71000000								0.044						Low	0.0614525	0	1	1
P37837	Transaldolase [OS=Homo sapiens]	3.26409	1	1	1	1	337	37.516	6.81	Not Found	Not Found	Not Found	Not Found	Not Found	Not Found	Not Found	High	Not Found									13000000		0.101
P18206	Vinculin [OS=Homo sapiens]	0.970018	1	2	1	1	1134	123.722	5.66	Not Found	High	Not Found	Not Found	Not Found	Not Found	High	Not Found	Not Found			14000000					15000000			0.028						Medium	0.0345572	2.20261	1	1
Q5T5J6	Transcriptional protein SWT1 [OS=Homo sapiens]	1.44444	1	2	1	1	900	103.157	8.81	High	Not Found	Not Found	Not Found	Not Found	Not Found	Not Found	Not Found	Not Found	Acetyl [K713]; Phospho [T720; T722]	860000000									0.044	Low	0.0551181	2.18253	1	2
P01011-1	Alpha-1-antichymotrypsin [OS=Homo sapiens]	4.96454	1	1	1	1	423	47.621	5.52	High	Not Found	Not Found	Not Found	Not Found	Not Found	Not Found	Not Found	Not Found	Phospho [S51]										0.101	Medium	0.0465116	2.29113	1	1
Q5T750	Skin-specific protein 32 [OS=Homo sapiens]	4.8	1	1	1	1	250	26.219	7.97	Not Found	Not Found	Not Found	Not Found	Not Found	Not Found	High	Not Found	Not Found								74000000			0.194
Q8WXI7	Mucin-16 [OS=Homo sapiens]	0.189599	1	1	1	1	22152	2351.19	6	Not Found	Not Found	High	Not Found	Not Found	Not Found	Not Found	Not Found	Not Found	Acetyl [K2303]; Phospho [S2279; S2286; S2297]										0.003											Low	0.0587219	0	1	1
Q8WWY7	WAP four-disulfide core domain protein 12 [OS=Homo sapiens]	14.4144	1	1	1	1	111	12.042	5.5	Not Found	Not Found	Not Found	Not Found	Not Found	Not Found	Not Found	High	Not Found									33000000		0.334
P47756-1	F-actin-capping protein subunit beta [OS=Homo sapiens]	5.05415	1	1	1	1	277	31.331	5.59	Not Found	Not Found	Not Found	Not Found	Not Found	Not Found	Not Found	Not Found	High										15000000	0.122
P51857	3-oxo-5-beta-steroid 4-dehydrogenase [OS=Homo sapiens]	7.66871	1	4	1	1	326	37.353	7.5	Not Found	Not Found	Not Found	High	High	Not Found	Not Found	Not Found	Not Found	Acetyl [K304]; Phospho [S290; T292]				430000000	690000000					0.105																Medium	0.0454545	0	1	2
P25788-1	Proteasome subunit alpha type-3 [OS=Homo sapiens]	4.70588	1	1	1	1	255	28.415	5.33	Not Found	Not Found	Not Found	Not Found	Not Found	Not Found	Not Found	High	Not Found									7300000		0.179
P37840-1	Alpha-synuclein [OS=Homo sapiens]	17.1429	1	1	1	1	140	14.451	4.7	Not Found	Not Found	High	Not Found	Not Found	Not Found	Not Found	Not Found	Not Found	Acetyl [K43; K45]; Phospho [T44]			24000000							0.334											Medium	0.0355556	2.45258	1	1
P27482	Calmodulin-like protein 3 [OS=Homo sapiens]	8.05369	1	3	1	1	149	16.88	4.42	Not Found	Not Found	Not Found	Not Found	Not Found	Not Found	High	High	High								28000000	26000000	24000000	0.233
Q9ULL0	Uncharacterized protein KIAA1210 [OS=Homo sapiens]	2.1065	1	1	1	1	1709	186.905	8.51	High	Not Found	Not Found	Not Found	Not Found	Not Found	Not Found	Not Found	Not Found	Acetyl [K269]; Phospho [S279; S283; S293]	28000000									0.022	Low	0.0638298	0	1	1
P55290-4	Isoform 4 of Cadherin-13 [OS=Homo sapiens]	2.10526	1	1	1	1	760	83.345	5.12	Not Found	Not Found	Not Found	Not Found	High	Not Found	Not Found	Not Found	Not Found						10000000					0.062
Q8WWZ4	ATP-binding cassette sub-family A member 10 [OS=Homo sapiens]	1.03694	1	4	1	1	1543	175.676	6.65	High	High	High	Not Found	High	Not Found	Not Found	Not Found	Not Found		210000000	120000000	190000000							0.029	Medium	0.0465116	2.2659	1	1	Medium	0.0246637	2.37181	1	1	Low	0.0559701	2.00314	1	1
Q99250	Sodium channel protein type 2 subunit alpha [OS=Homo sapiens]	0.548628	1	2	1	1	2005	227.827	5.73	Not Found	High	High	Not Found	Not Found	Not Found	Not Found	Not Found	Not Found	Phospho [S540]		220000000	150000000							0.028						Low	0.0546139	2.0284	1	1	Medium	0.0387755	2.20165	1	1
Q9UPR3	Protein SMG5 [OS=Homo sapiens]	1.08268	1	10	1	1	1016	113.855	5.91	High	High	High	Not Found	Not Found	Not Found	Not Found	Not Found	Not Found	Acetyl [K896; K897]	790000000	700000000	660000000							0.103	Medium	0.0168675	4.30876	1	4	Medium	0.0246637	4.21636	1	3	Low	0.0537428	2.03647	1	3
O60299-1	Leucine zipper putative tumor suppressor 3 [OS=Homo sapiens]	6.68648	1	1	1	1	673	71.747	7.64	Not Found	Not Found	Not Found	Not Found	High	Not Found	Not Found	Not Found	Not Found	Phospho [S106; S118; S119]					3500000					0.053
Q9Y287	Integral membrane protein 2B [OS=Homo sapiens]	3.38346	1	6	1	1	266	30.318	5.14	Not Found	High	High	High	Not Found	Not Found	High	High	High			35000000	35000000	33000000			35000000	37000000	35000000	0.179						Medium	0.0246637	2.35314	1	1	Medium	0.0355556	2.43459	1	1	Medium	0.0393873	1.94674	1	1
P01036	Cystatin-S [OS=Homo sapiens]	7.80142	1	5	1	1	141	16.204	5.02	High	High	High	High	High	Not Found	Not Found	Not Found	Not Found		30000000	22000000	25000000	24000000	22000000					0.292	Medium	0.0374449	2.51346	1	1	Medium	0.0246637	2.31461	1	1	Medium	0.0276498	2.59035	1	1	Medium	0.0238727	2.30996	1	1
P23490	loricrin [OS=Homo sapiens]	4.16667	1	2	1	1	312	25.744	8.09	Not Found	Not Found	Not Found	Not Found	Not Found	Not Found	High	High	Not Found								52000000	30000000		1.154
O95965	Integrin beta-like protein 1 [OS=Homo sapiens]	2.63158	1	1	1	1	494	53.884	5.64	Not Found	Not Found	High	Not Found	Not Found	Not Found	Not Found	Not Found	Not Found				6900000							0.083											Low	0.0587219	0	1	1
Q9GZZ8	Extracellular glycoprotein lacritin [OS=Homo sapiens]	7.97101	1	6	1	1	138	14.237	5.5	High	Not Found	High	High	High	Not Found	Not Found	High	High		22000000		20000000	45000000	44000000			32000000	30000000	0.585	Low	0.0638298	1.97203	1	1						Low	0.0537428	2.03623	1	1	Medium	0.0282776	2.14674	1	1
P51888	prolargin [OS=Homo sapiens]	3.40314	1	2	1	1	382	43.782	9.38	High	High	Not Found	Not Found	Not Found	Not Found	Not Found	Not Found	Not Found		25000000	11000000								0.101	Medium	0.0168675	2.8863	1	1	Medium	0.0246637	2.89055	1	1
P02656	Apolipoprotein C-III [OS=Homo sapiens]	16.1616	1	11	1	1	99	10.845	5.41	High	High	High	High	High	High	High	Not Found	Not Found		40000000	19000000	35000000	13000000	19000000	21000000	23000000			1.154	High	0	6.13218	1	2	Medium	0.0246637	2.78284	1	1	High	0	5.85248	1	2	Medium	0.0282776	2.15374	1	1
P52565-1	rho GDP-dissociation inhibitor 1 [OS=Homo sapiens]	7.84314	1	3	1	1	204	23.193	5.11	High	Not Found	High	Not Found	Not Found	High	Not Found	Not Found	Not Found		25000000		28000000			16000000				0.179	Low	0.0556586	2.10214	1	1						Medium	0.0276498	2.77752	1	1
P56537-1	eukaryotic translation initiation factor 6 [OS=Homo sapiens]	7.34694	1	2	1	1	245	26.582	4.68	Not Found	Not Found	Not Found	Not Found	Not Found	Not Found	Not Found	High	High									13000000	21000000	0.212
P12268	inosine-5'-monophosphate dehydrogenase 2 [OS=Homo sapiens]	2.14008	1	3	1	1	514	55.77	6.9	Not Found	Not Found	Not Found	Not Found	Not Found	Not Found	High	High	High								12000000	8200000	7800000	0.089
P23284	peptidyl-prolyl cis-trans isomerase B [OS=Homo sapiens]	5.09259	1	5	1	1	216	23.728	9.41	Not Found	Not Found	Not Found	High	High	Not Found	High	High	High					10000000	9600000		16000000	17000000	18000000	0.155																Medium	0.0454545	1.82071	1	1
P35318	ADM [OS=Homo sapiens]	5.94595	1	3	1	1	185	20.408	10.84	Not Found	Not Found	Not Found	High	High	Not Found	Not Found	High	Not Found					24000000	30000000			30000000		0.212																Medium	0.0338164	2.11859	1	1
Q9H299	SH3 domain-binding glutamic acid-rich-like protein 3 [OS=Homo sapiens]	10.7527	1	5	1	1	93	10.431	4.93	High	High	High	High	Not Found	Not Found	High	Not Found	Not Found		29000000	26000000	29000000	17000000			22000000			0.585	Medium	0.0343249	2.582	1	1	Medium	0.0345572	2.1786	1	1	Low	0.0537428	2.02285	1	1	Medium	0.0338164	2.08158	1	1
P62258-1	14-3-3 protein epsilon [OS=Homo sapiens]	4.31373	1	2	1	1	255	29.155	4.74	High	Not Found	High	Not Found	Not Found	Not Found	Not Found	Not Found	Not Found		10000000		13000000							0.136	Medium	0.048583	2.25079	1	1						Medium	0.0430528	2.05169	1	1
Q9UBR2	Cathepsin Z [OS=Homo sapiens]	3.30033	1	2	1	1	303	33.846	7.11	Not Found	Not Found	Not Found	Not Found	High	Not Found	High	Not Found	Not Found						14000000		15000000			0.155
Q8N1W2	Zinc finger protein 710 [OS=Homo sapiens]	4.21687	1	1	1	1	664	74.412	6.8	Not Found	High	Not Found	Not Found	Not Found	Not Found	Not Found	Not Found	Not Found	Phospho [T501]		2300000000								0.096						Medium	0.0246637	2.73986	1	1
Q99497	Protein deglycase DJ-1 [OS=Homo sapiens]	7.93651	1	1	1	1	189	19.878	6.79	Not Found	Not Found	Not Found	Not Found	Not Found	Not Found	Not Found	High	Not Found									30000000		0.194
P05387	60S acidic ribosomal protein P2 [OS=Homo sapiens]	10.4348	1	2	1	1	115	11.658	4.54	Not Found	Not Found	Not Found	Not Found	Not Found	Not Found	Not Found	High	High										12000000	0.468
Q96JJ6	Junctophilin-4 [OS=Homo sapiens]	2.70701	1	1	1	1	628	65.821	6.81	Not Found	High	Not Found	Not Found	Not Found	Not Found	Not Found	Not Found	Not Found			160000000								0.068						Medium	0.0246637	2.22279	1	1
O95926	Pre-mRNA-splicing factor syf2 [OS=Homo sapiens]	4.93827	1	4	1	1	243	28.705	8.4	High	High	High	Not Found	Not Found	Not Found	Not Found	Not Found	Not Found	Acetyl [K97]; Phospho [Y95]	150000000									0.194	Medium	0.0407725	2.35163	1	1	Medium	0.0443038	2.11076	1	1	Low	0.0587219	0	1	2
Q9UI42-1	Carboxypeptidase A4 [OS=Homo sapiens]	2.3753	1	3	1	1	421	47.322	6.7	Not Found	Not Found	Not Found	Not Found	Not Found	Not Found	High	High	High								28000000	22000000	20000000	0.105
O75635-1	Serpin B7 [OS=Homo sapiens]	2.89474	1	2	1	1	380	42.877	6.8	Not Found	Not Found	Not Found	Not Found	Not Found	Not Found	High	Not Found	High								21000000		18000000	0.101
Q16363	Laminin subunit alpha-4 [OS=Homo sapiens]	0.767965	1	1	1	1	1823	202.397	6.28	Not Found	High	Not Found	Not Found	Not Found	Not Found	Not Found	Not Found	Not Found			13000000								0.021						Medium	0.0246637	2.95677	1	1
P37802-2	Isoform 2 of Transgelin-2 [OS=Homo sapiens]	5.45455	1	4	1	1	220	24.438	8.25	Not Found	Not Found	Not Found	Not Found	High	Not Found	High	High	High						19000000		26000000	22000000	22000000	0.166
O95969	Secretoglobin family 1D member 2 [OS=Homo sapiens]	10	1	1	1	1	90	9.918	8.25	Not Found	Not Found	Not Found	Not Found	Not Found	Not Found	Not Found	High	Not Found									37000000		0.778
Q86UK7-3	Isoform 3 of Zinc finger protein 598 [OS=Homo sapiens]	4.67706	1	2	1	1	898	98.063	8.41	Not Found	High	Not Found	Not Found	Not Found	Not Found	Not Found	High	Not Found	Phospho [T395; T407; T419; S431]										0.044						Low	0.0614525	0	1	1
P86397	Hydroxyacyl-thioester dehydratase type 2, mitochondrial [OS=Homo sapiens]	18.4524	1	2	1	1	168	18.547	8.92	Not Found	High	Not Found	Not Found	Not Found	Not Found	Not Found	Not Found	Not Found	Acetyl [K74; K77]; Phospho [T60]		2900000000								0.334						Medium	0.0246637	3.57048	1	2
P28074-1	proteasome subunit beta type-5 [OS=Homo sapiens]	4.94297	1	1	1	1	263	28.462	6.92	Not Found	Not Found	Not Found	Not Found	Not Found	Not Found	Not Found	High	Not Found									7900000		0.145
P08865	40S ribosomal protein SA [OS=Homo sapiens]	4.40678	1	1	1	1	295	32.833	4.87	Not Found	Not Found	Not Found	Not Found	Not Found	Not Found	High	Not Found	Not Found								11000000			0.166
Q9UIV8-1	Serpin B13 [OS=Homo sapiens]	4.85934	1	2	1	1	391	44.248	5.71	Not Found	Not Found	Not Found	Not Found	Not Found	Not Found	High	Not Found	High								6300000		17000000	0.11
Q9UGM3-9	Isoform 9 of Deleted in malignant brain tumors 1 protein [OS=Homo sapiens]	2.47132	1	4	1	1	1133	124.373	5.4	High	Not Found	High	Not Found	Not Found	Not Found	High	High	Not Found		13000000		12000000				21000000	19000000		0.056	Low	0.0556586	2.15459	1	1						Low	0.0587219	1.94689	1	1
P31150	Rab GDP dissociation inhibitor alpha [OS=Homo sapiens]	2.01342	1	1	1	1	447	50.55	5.14	Not Found	Not Found	Not Found	Not Found	Not Found	Not Found	Not Found	High	Not Found									9100000		0.089
P82675	28S ribosomal protein S5, mitochondrial [OS=Homo sapiens]	3.25581	1	1	1	1	430	47.976	9.92	Not Found	Not Found	Not Found	Not Found	Not Found	Not Found	High	Not Found	Not Found	Phospho [T106]							190000000			0.089
P01591	Immunoglobulin J chain [OS=Homo sapiens]	7.54717	1	3	1	1	159	18.087	5.24	Not Found	Not Found	Not Found	High	Not Found	Not Found	Not Found	High	High					9500000				15000000	15000000	0.259																Medium	0.0282776	2.1666	1	1
P61916	Epididymal secretory protein E1 [OS=Homo sapiens]	6.62252	1	3	1	1	151	16.559	7.65	Not Found	Not Found	Not Found	High	Not Found	Not Found	Not Found	High	High					16000000				23000000	21000000	0.259																Medium	0.0393873	1.94013	1	1
Q9UKZ9	Procollagen C-endopeptidase enhancer 2 [OS=Homo sapiens]	2.6506	1	1	1	1	415	45.687	8.47	High	Not Found	Not Found	Not Found	Not Found	Not Found	Not Found	Not Found	Not Found		17000000									0.101	Low	0.060219	2.04759	1	1
Q8IYD9-2	Isoform 2 of Lung adenoma susceptibility protein 2 [OS=Homo sapiens]	5.81614	1	2	1	1	533	60.283	7.87	Not Found	Not Found	Not Found	Not Found	Not Found	Not Found	High	Not Found	Not Found	Acetyl [K43]; Phospho [Y45; S47]							6000000000			0.072
P18669	Phosphoglycerate mutase 1 [OS=Homo sapiens]	4.33071	1	2	1	1	254	28.786	7.18	Not Found	Not Found	High	Not Found	Not Found	Not Found	Not Found	High	Not Found				15000000					21000000		0.166											Medium	0.04	2.13401	1	1
P07384	Calpain-1 catalytic subunit [OS=Homo sapiens]	2.52101	1	1	1	1	714	81.838	5.67	Not Found	Not Found	Not Found	Not Found	Not Found	Not Found	High	Not Found	Not Found								24000000			0.056
Q9BRK5-1	45 kDa calcium-binding protein [OS=Homo sapiens]	3.31492	1	3	1	1	362	41.78	4.86	Not Found	High	High	Not Found	High	Not Found	Not Found	Not Found	Not Found			9600000	11000000		8500000					0.116						Medium	0.0345572	2.16448	1	1	Low	0.0587219	1.96614	1	1
Q13535	serine/threonine-protein kinase ATR [OS=Homo sapiens]	0.605144	1	2	1	1	2644	301.172	7.43	High	Not Found	High	Not Found	Not Found	Not Found	Not Found	Not Found	Not Found	Acetyl [K459]; Phospho [T448]	770000000		700000000							0.014	Low	0.0533597	2.20704	1	1						Medium	0.0387755	2.17249	1	1
Q13202	Dual specificity protein phosphatase 8 [OS=Homo sapiens]	3.04	1	1	1	1	625	65.785	8.24	High	Not Found	Not Found	Not Found	Not Found	Not Found	Not Found	Not Found	Not Found	Acetyl [K15]; Phospho [S18; S32]	230000000									0.077	Medium	0.0343249	2.55826	1	1
Q15517	corneodesmosin [OS=Homo sapiens]	3.40265	1	10	1	1	529	51.49	8.35	Not Found	Not Found	Not Found	High	High	Not Found	High	High	High					33000000	26000000		320000000	320000000	310000000	0.179																Medium	0.0141243	2.39634	1	1
Q12797-3	Isoform 3 of Aspartyl/asparaginyl beta-hydroxylase [OS=Homo sapiens]	4.44444	1	1	1	1	225	25.544	9.61	High	Not Found	Not Found	Not Found	Not Found	Not Found	Not Found	Not Found	Not Found	Acetyl [K156]	18000000									0.389	Medium	0.048583	2.22198	1	1
P47755	F-actin-capping protein subunit alpha-2 [OS=Homo sapiens]	3.4965	1	1	1	1	286	32.929	5.85	Not Found	Not Found	Not Found	Not Found	Not Found	Not Found	High	Not Found	Not Found								50000000			0.166
P60660	Myosin light polypeptide 6 [OS=Homo sapiens]	5.96026	1	1	1	1	151	16.919	4.65	Not Found	Not Found	Not Found	Not Found	Not Found	Not Found	Not Found	High	Not Found									13000000		0.233
P63313	thymosin beta-10 [OS=Homo sapiens]	18.1818	1	1	1	1	44	5.023	5.36	Not Found	Not Found	Not Found	High	Not Found	Not Found	Not Found	Not Found	Not Found					66000000						0.778																Medium	0.0454545	1.83377	1	1
P40926	Malate dehydrogenase, mitochondrial [OS=Homo sapiens]	6.50888	1	1	1	1	338	35.481	8.68	Not Found	Not Found	Not Found	Not Found	Not Found	Not Found	High	Not Found	Not Found								82000000			0.096
Q96M60	Protein FAM227B [OS=Homo sapiens]	1.9685	1	1	1	1	508	59.918	8.9	Not Found	Not Found	High	Not Found	Not Found	Not Found	Not Found	Not Found	Not Found				77000000							0.077											Low	0.0587219	0	1	1
Q9H8W5-1	Tripartite motif-containing protein 45 [OS=Homo sapiens]	1.72414	1	1	1	1	580	64.317	7.91	Not Found	High	Not Found	Not Found	Not Found	Not Found	Not Found	Not Found	Not Found	Phospho [S237]		71000000								0.062						Low	0.0546139	1.94192	1	1
P30101	Protein disulfide-isomerase A3 [OS=Homo sapiens]	2.17822	1	5	1	1	505	56.747	6.35	High	Not Found	High	High	High	High	Not Found	Not Found	Not Found		11000000		12000000	7900000	7800000	8300000				0.072	Medium	0.0407725	2.32765	1	1						Medium	0.04	2.12826	1	1	Medium	0.0338164	2.13686	1	1
Q92600-2	Isoform 2 of Cell differentiation protein RCD1 homolog [OS=Homo sapiens]	6.64653	1	2	1	1	331	36.813	7.03	Not Found	High	High	Not Found	Not Found	Not Found	Not Found	Not Found	Not Found	Acetyl [K254]; Phospho [S253]		750000000	260000000							0.116						Medium	0.0246637	3.06899	1	1	Medium	0.0266344	2.9927	1	1
Q9H6N6	Putative uncharacterized protein MYH16 [OS=Homo sapiens]	1.09389	1	1	1	1	1097	128.211	5.49	Not Found	Not Found	Not Found	High	Not Found	Not Found	Not Found	Not Found	Not Found					61000000						0.028																Medium	0.0338164	2.07423	1	1
Q6P2D8-3	Isoform 3 of X-ray radiation resistance-associated protein 1 [OS=Homo sapiens]	1.15681	1	4	1	1	778	88.291	9.03	Not Found	Not Found	Not Found	Not Found	Not Found	Not Found	High	High	Not Found	Phospho [T327; T328]							670000000	570000000		0.053
P20908	Collagen alpha-1(V) chain [OS=Homo sapiens]	0.598477	1	1	1	1	1838	183.447	5.06	Not Found	Not Found	High	Not Found	Not Found	Not Found	Not Found	Not Found	Not Found				6300000							0.023											Medium	0.0377358	2.26466	1	1
Q9C099-1	Leucine-rich repeat and coiled-coil domain-containing protein 1 [OS=Homo sapiens]	0.968992	1	4	1	1	1032	119.522	5.88	High	High	Not Found	Not Found	Not Found	Not Found	Not Found	Not Found	Not Found		5000000000	4300000000								0.036	Medium	0.0168675	4.32385	1	2	Medium	0.0182371	4.42139	1	2
P01833	Polymeric immunoglobulin receptor [OS=Homo sapiens]	2.48691	1	2	1	1	764	83.232	5.74	Not Found	Not Found	Not Found	Not Found	Not Found	Not Found	Not Found	High	High									24000000	27000000	0.047
P11047	Laminin subunit gamma-1 [OS=Homo sapiens]	0.870106	1	3	1	1	1609	177.489	5.12	High	High	High	Not Found	Not Found	Not Found	Not Found	Not Found	Not Found		23000000	17000000	19000000							0.027	Medium	0.0324074	2.64801	1	1	Low	0.0546139	2.02246	1	1	Medium	0.0276498	2.65415	1	1
P84098	60S ribosomal protein L19 [OS=Homo sapiens]	5.10204	1	6	1	1	196	23.451	11.47	High	High	High	Not Found	Not Found	Not Found	Not Found	Not Found	Not Found		2100000000	4300000000	4400000000							0.292	Medium	0.048583	2.24181	1	1	Medium	0.0246637	4.17007	1	2	High	0	5.95344	1	3
P36871-2	Isoform 2 of Phosphoglucomutase-1 [OS=Homo sapiens]	5.68966	1	2	1	1	580	63.75	5.83	High	Not Found	High	Not Found	Not Found	Not Found	Not Found	Not Found	Not Found	Acetyl [K86]; Phospho [S87; T91]	8400000000		1900000000							0.062	Medium	0.0343249	2.55808	1	1						Medium	0.0292135	2.45716	1	1
Q8IZD0-2	Isoform 2 of Sterile alpha motif domain-containing protein 14 [OS=Homo sapiens]	3.37079	1	2	1	1	445	48.028	9.09	Not Found	Not Found	Not Found	Not Found	Not Found	Not Found	High	Not Found	High	Acetyl [K32]; Phospho [S28; S29]							47000000		93000000	0.116
Q14914-2	Isoform 2 of Prostaglandin reductase 1 [OS=Homo sapiens]	3.32226	1	4	1	1	301	32.874	7.2	High	High	High	Not Found	Not Found	Not Found	Not Found	Not Found	Not Found		1900000000	230000000	230000000							0.292	Medium	0.0168675	4.16487	1	2	Low	0.0546139	2.0471	1	1	Medium	0.0430528	2.0966	1	1
P61981	14-3-3 protein gamma [OS=Homo sapiens]	5.66802	1	1	1	1	247	28.285	4.89	High	Not Found	Not Found	Not Found	Not Found	Not Found	Not Found	Not Found	Not Found		9300000									0.136	Low	0.0626118	1.97997	1	1
Q16630-2	Isoform 2 of Cleavage and polyadenylation specificity factor subunit 6 [OS=Homo sapiens]	5.78231	1	2	1	1	588	63.432	7.71	High	High	Not Found	Not Found	Not Found	Not Found	Not Found	Not Found	Not Found	Acetyl [K493; K496]; Phospho [S490; S495]										0.194	Medium	0.0324074	2.68114	1	1	Medium	0.0246637	3.40514	1	1
Q8TAA3-1	proteasome subunit alpha type-7-like [OS=Homo sapiens]	4.29688	1	3	1	1	256	28.512	8.98	Not Found	Not Found	Not Found	Not Found	Not Found	Not Found	High	High	High								22000000	16000000	17000000	0.166
Q6EMK4	vasorin [OS=Homo sapiens]	1.93165	1	2	1	1	673	71.668	7.39	Not Found	High	High	Not Found	Not Found	Not Found	Not Found	Not Found	Not Found			9300000								0.086						Medium	0.0246637	2.7442	1	1	Medium	0.0387755	2.23752	1	1
P40425	pre-B-cell leukemia transcription factor 2 [OS=Homo sapiens]	10.9302	1	3	1	1	430	45.853	7.56	High	Not Found	Not Found	Not Found	Not Found	Not Found	Not Found	Not Found	Not Found	Acetyl [K132]; Phospho [S159; Y161; S163]	15000000									0.11	Low	0.0638298	0	1	3
Q6E0U4-1	Dermokine [OS=Homo sapiens]	3.57143	1	2	1	1	476	47.054	7.28	Not Found	Not Found	Not Found	Not Found	Not Found	Not Found	High	Not Found	Not Found								22000000			0.274
P10619	lysosomal protective protein [OS=Homo sapiens]	2.70833	1	3	1	1	480	54.431	6.61	Not Found	Not Found	Not Found	Not Found	Not Found	Not Found	High	High	High								12000000	12000000	9900000	0.11
Q6RI45	Bromodomain and WD repeat-containing protein 3 [OS=Homo sapiens]	0.610433	1	1	1	1	1802	203.471	7.84	Not Found	Not Found	High	Not Found	Not Found	Not Found	Not Found	Not Found	Not Found											0.025											Low	0.0587219	0	1	1
Q96RU8	Tribbles homolog 1 [OS=Homo sapiens]	3.76344	1	1	1	1	372	40.983	7.28	Not Found	Not Found	Not Found	High	Not Found	Not Found	Not Found	Not Found	Not Found	Phospho [S294]										0.136																Medium	0.0338164	2.08969	1	1
P13611	Versican core protein [OS=Homo sapiens]	0.32391	1	2	1	1	3396	372.59	4.51	High	Not Found	High	Not Found	Not Found	Not Found	Not Found	Not Found	Not Found		15000000		12000000							0.016	Low	0.0556586	2.15671	1	1						Low	0.0546139	2.00974	1	1
Q15828	Cystatin-M [OS=Homo sapiens]	7.38255	1	1	1	1	149	16.5	8.09	Not Found	Not Found	Not Found	Not Found	Not Found	Not Found	Not Found	Not Found	High										26000000	0.233
Q9UBD5-2	Isoform 2 of Origin recognition complex subunit 3 [OS=Homo sapiens]	2.38764	1	1	1	1	712	82.272	7.61	Not Found	Not Found	High	Not Found	Not Found	Not Found	Not Found	Not Found	Not Found	Acetyl [K695]; Phospho [S686; T697]										0.053											Low	0.0587219	0	1	1
Q14586	Zinc finger protein 267 [OS=Homo sapiens]	3.76851	1	1	1	1	743	87.32	8.91	Not Found	Not Found	High	Not Found	Not Found	Not Found	Not Found	Not Found	Not Found	Acetyl [K527; K546; K549]; Phospho [Y548]										0.041											Medium	0.0355556	2.43451	1	1
P60900	Proteasome subunit alpha type-6 [OS=Homo sapiens]	5.28455	1	3	1	1	246	27.382	6.76	Not Found	Not Found	Not Found	Not Found	Not Found	Not Found	High	High	High								21000000	16000000	15000000	0.166
O95867	Lymphocyte antigen 6 complex locus protein G6c [OS=Homo sapiens]	12.8	1	1	1	1	125	13.812	8.15	Not Found	Not Found	Not Found	Not Found	Not Found	Not Found	Not Found	High	Not Found									39000000		0.334
P80723	Brain acid soluble protein 1 [OS=Homo sapiens]	6.1674	1	1	1	1	227	22.68	4.63	Not Found	Not Found	Not Found	Not Found	Not Found	Not Found	Not Found	High	Not Found									13000000		0.194
Q9Y646	Carboxypeptidase Q [OS=Homo sapiens]	2.33051	1	1	1	1	472	51.855	6.18	Not Found	High	Not Found	Not Found	Not Found	Not Found	Not Found	Not Found	Not Found			12000000								0.101						Medium	0.0246637	2.25987	1	1
O15054-1	Isoform 1 of Lysine-specific demethylase 6B [OS=Homo sapiens]	2.19976	1	2	1	1	1682	180.59	8.76	Not Found	High	Not Found	Not Found	Not Found	Not Found	Not Found	Not Found	Not Found	Acetyl [K1381]; Phospho [S1364; T1375; Y1379; S1385]		5000000								0.029						Low	0.0614525	0	1	2
P25325-2	Isoform 2 of 3-mercaptopyruvate sulfurtransferase [OS=Homo sapiens]	12.6183	1	1	1	1	317	35.228	6.61	Not Found	Not Found	High	Not Found	Not Found	Not Found	Not Found	Not Found	Not Found	Phospho [T212; S245]			2500000							0.116											Low	0.0587219	0	1	1
Q01518-1	adenylyl cyclase-associated protein 1 [OS=Homo sapiens]	2.31579	1	2	1	1	475	51.869	8.06	Not Found	Not Found	Not Found	Not Found	Not Found	Not Found	Not Found	High	High									15000000	12000000	0.072
Q96K76	ubiquitin carboxyl-terminal hydrolase 47 [OS=Homo sapiens]	2.32727	1	4	1	1	1375	157.212	5.08	High	Not Found	High	Not Found	Not Found	Not Found	Not Found	Not Found	Not Found	Phospho [S484; Y487]	60000000		1900000000							0.029	Medium	0.0324074	2.64679	1	2						Medium	0.0292135	2.51167	1	2
Q6ZTA4	Tripartite motif-containing protein 67 [OS=Homo sapiens]	6.25798	1	1	1	1	783	83.769	7.33	Not Found	Not Found	Not Found	High	Not Found	Not Found	Not Found	Not Found	Not Found	Phospho [S265; S276]				17000000						0.053																Medium	0.0454545	0	1	1
Q8NCG5	Carbohydrate sulfotransferase 4 [OS=Homo sapiens]	7.25389	1	1	1	1	386	45.104	8.92	Not Found	Not Found	Not Found	Not Found	Not Found	Not Found	High	Not Found	Not Found	Acetyl [K238; K258]; Phospho [T259; S262]							290000000			0.101
Q9UKA4	A-kinase anchor protein 11 [OS=Homo sapiens]	1.89374	1	1	1	1	1901	210.38	5.39	Not Found	Not Found	High	Not Found	Not Found	Not Found	Not Found	Not Found	Not Found	Phospho [S313; S315; S328]										0.024											Low	0.0587219	0	1	1
P49862	Kallikrein-7 [OS=Homo sapiens]	3.55731	1	1	1	1	253	27.507	8.47	Not Found	Not Found	Not Found	Not Found	Not Found	Not Found	Not Found	Not Found	High										16000000	0.179
Q8TEA8	D-tyrosyl-tRNA(Tyr) deacylase 1 [OS=Homo sapiens]	5.74163	1	3	1	1	209	23.409	8.24	Not Found	Not Found	Not Found	High	High	High	Not Found	Not Found	Not Found	Acetyl [K123; K126]; Phospho [T116; Y117]				63000000	61000000	66000000				0.259																Medium	0.0344828	2.0425	1	1
Q4KWH8-1	1-phosphatidylinositol 4,5-bisphosphate phosphodiesterase eta-1 [OS=Homo sapiens]	0.826934	1	1	1	1	1693	189.104	7.74	Not Found	Not Found	High	Not Found	Not Found	Not Found	Not Found	Not Found	Not Found				4700000000							0.025											Medium	0.04	2.11391	1	1
Q9HAW4	Claspin [OS=Homo sapiens]	3.13667	1	1	1	1	1339	151.002	4.82	Not Found	Not Found	Not Found	Not Found	Not Found	High	Not Found	Not Found	Not Found	Acetyl [K963; K966]; Phospho [T949; S984]										0.036
P40925-3	Isoform 3 of Malate dehydrogenase, cytoplasmic [OS=Homo sapiens]	3.40909	1	1	1	1	352	38.603	7.71	Not Found	Not Found	Not Found	Not Found	Not Found	Not Found	Not Found	Not Found	High										19000000	0.096
P06703	protein S100-A6 [OS=Homo sapiens]	8.88889	1	6	1	1	90	10.173	5.48	Not Found	High	High	Not Found	High	Not Found	High	High	High			91000000	99000000		78000000		86000000	93000000	93000000	0.585						Low	0.056391	1.93871	1	1	Low	0.0546139	2.00676	1	1
P20929-2	Isoform 2 of Nebulin [OS=Homo sapiens]	0.0703812	1	1	1	1	8525	986.044	9	Not Found	Not Found	Not Found	High	Not Found	Not Found	Not Found	Not Found	Not Found					2100000000						0.004																Medium	0.0393873	1.93842	1	1
Q14766-4	Isoform 4 of Latent-transforming growth factor beta-binding protein 1 [OS=Homo sapiens]	0.754936	1	1	1	1	1722	186.744	5.96	Not Found	Not Found	Not Found	High	Not Found	Not Found	Not Found	Not Found	Not Found					8300000						0.028																Medium	0.0238727	2.24406	1	1
P14735	insulin-degrading enzyme [OS=Homo sapiens]	0.981354	1	2	1	1	1019	117.893	6.61	Not Found	Not Found	Not Found	Not Found	Not Found	Not Found	High	Not Found	High								11000000		11000000	0.037
Q9BX63-2	Isoform 2 of Fanconi anemia group J protein [OS=Homo sapiens]	1.30785	1	10	1	1	994	112.405	8.21	High	High	High	Not Found	Not Found	Not Found	Not Found	Not Found	Not Found	Acetyl [K971]	300000000	280000000	310000000							0.034	High	0	10.3433	1	4	Medium	0.0182371	5.18642	1	2	High	0	9.65409	1	4
Q08629	Testican-1 [OS=Homo sapiens]	2.2779	1	2	1	1	439	49.092	6.1	High	High	Not Found	Not Found	Not Found	Not Found	Not Found	Not Found	Not Found		13000000	12000000								0.096	Low	0.0626118	1.97912	1	1	Low	0.0546139	1.97103	1	1
P01042	kininogen-1 [OS=Homo sapiens]	1.39752	1	3	1	1	644	71.912	6.81	Not Found	High	High	Not Found	Not Found	Not Found	Not Found	Not Found	Not Found			81000000	52000000							0.061						Medium	0.0182371	4.5299	1	2	Medium	0.04	2.11683	1	1
Q9NS98	Semaphorin-3G [OS=Homo sapiens]	4.4757	1	1	1	1	782	86.646	7.78	Not Found	Not Found	Not Found	Not Found	Not Found	High	Not Found	Not Found	Not Found	Acetyl [K289; K318]; Phospho [T286; T304]						80000000				0.05
Q3ZCW2	Galectin-related protein [OS=Homo sapiens]	6.39535	1	1	1	1	172	18.974	5.35	Not Found	Not Found	Not Found	Not Found	Not Found	Not Found	Not Found	Not Found	High										17000000	0.212
Q96JE7-3	Isoform 3 of Protein transport protein Sec16B [OS=Homo sapiens]	7.02403	1	2	1	1	541	59.087	6.8	High	Not Found	Not Found	Not Found	Not Found	Not Found	Not Found	Not Found	Not Found	Acetyl [K500]; Phospho [T478; S489; S490; S492; S495]	8500000									0.101	Low	0.0638298	0	1	2
Q16352	alpha-internexin [OS=Homo sapiens]	6.41283	1	1	1	1	499	55.357	5.4	Not Found	Not Found	High	Not Found	Not Found	Not Found	Not Found	Not Found	Not Found	Phospho [S415; S424; S433]			1900000000							0.064											Medium	0.0292135	2.52973	1	1
P05120	Plasminogen activator inhibitor 2 [OS=Homo sapiens]	2.40964	1	1	1	1	415	46.566	5.63	Not Found	Not Found	Not Found	Not Found	Not Found	Not Found	Not Found	High	Not Found									15000000		0.105
Q96DA0	Zymogen granule protein 16 homolog B [OS=Homo sapiens]	7.69231	1	2	1	1	208	22.725	7.39	Not Found	Not Found	Not Found	Not Found	Not Found	Not Found	High	High	Not Found								26000000	26000000		0.194
O00622	Protein CYR61 [OS=Homo sapiens]	3.41207	1	1	1	1	381	41.998	8.21	High	Not Found	Not Found	Not Found	Not Found	Not Found	Not Found	Not Found	Not Found		12000000									0.086	Medium	0.0407725	2.35323	1	1
Q13361	Microfibrillar-associated protein 5 [OS=Homo sapiens]	6.35838	1	1	1	1	173	19.599	5.94	Not Found	Not Found	Not Found	Not Found	Not Found	Not Found	Not Found	High	Not Found									11000000		0.292
P63241-2	Isoform 2 of Eukaryotic translation initiation factor 5A-1 [OS=Homo sapiens]	6.52174	1	2	1	1	184	20.157	7.01	Not Found	High	Not Found	Not Found	Not Found	Not Found	High	Not Found	Not Found			9100000					12000000			0.259						Medium	0.0443038	2.07511	1	1
P22105-4	Isoform 5 of Tenascin-X [OS=Homo sapiens]	0.706714	1	1	1	1	4245	458.246	5.17	Not Found	Not Found	High	Not Found	Not Found	Not Found	Not Found	Not Found	Not Found				13000000							0.011											Medium	0.0377358	2.27001	1	1
Q9UHB9	Signal recognition particle subunit SRP68 [OS=Homo sapiens]	1.75439	1	3	1	1	627	70.686	8.56	High	High	High	Not Found	Not Found	Not Found	Not Found	Not Found	Not Found	Acetyl [K112]	150000000	140000000	140000000							0.055	Medium	0.0374449	2.43977	1	1	Medium	0.0246637	2.35014	1	1	Medium	0.0377358	2.3909	1	1
P20264	POU domain, class 3, transcription factor 3 [OS=Homo sapiens]	2	1	2	1	1	500	50.296	7.87	Not Found	High	Not Found	Not Found	Not Found	Not Found	Not Found	Not Found	Not Found	Acetyl [K409]; Phospho [T411; S412]		190000000								0.212						Low	0.0546139	2.02165	1	2
Q9BSJ6	Protein FAM64A [OS=Homo sapiens]	6.45161	1	1	1	1	248	27.463	10.21	Not Found	Not Found	Not Found	Not Found	Not Found	Not Found	Not Found	High	Not Found	Acetyl [K127]; Phospho [S137]								170000000		0.145
Q9BZG9	Ly-6/neurotoxin-like protein 1 [OS=Homo sapiens]	9.92366	1	2	1	1	131	14.016	6.71	Not Found	Not Found	Not Found	Not Found	Not Found	Not Found	Not Found	High	High									35000000	36000000	0.468
P35443	Thrombospondin-4 [OS=Homo sapiens]	1.76899	1	1	1	1	961	105.802	4.68	High	Not Found	Not Found	Not Found	Not Found	Not Found	Not Found	Not Found	Not Found		15000000									0.055	Medium	0.0374449	2.53114	1	1
P55011	Solute carrier family 12 member 2 [OS=Homo sapiens]	2.22772	1	1	1	1	1212	131.364	6.4	Not Found	Not Found	Not Found	Not Found	Not Found	High	Not Found	Not Found	Not Found	Acetyl [K943]; Phospho [S939; S940]						1300000000				0.039
Q15084-2	Isoform 2 of Protein disulfide-isomerase A6 [OS=Homo sapiens]	3.04878	1	1	1	1	492	53.867	5.33	High	Not Found	Not Found	Not Found	Not Found	Not Found	Not Found	Not Found	Not Found		10000000									0.086	Low	0.0556586	2.09386	1	1
[truncated: 25 more columns]
