# Supplementary material for: Differential Secretome Profiling of Human Osteoarthritic Synoviocytes Treated with Biotechnological Unsulfated and Marine Sulfated Chondroitins
Source: Int J Mol Sci. 2020 May 26;21(11):3746. doi: 10.3390/ijms21113746 (PMC7312545; doi:10.3390/ijms21113746)
Supplement: Supplementary file 1 [file ijms-21-03746-s001.zip › Supplementary materials/Table S2.xlsx]

## Sheet: Cytokines
Table S2. Mean and standard deviation of the 26 detectable cytokines and chemokines quantified by the Bio-Plex multiplex array system in pCTR, BC- and CS-treated synoviocytes secretomes
Cytokines	pCTR		BC		CS
	Mean (pg/mL)	SD	Mean (pg/mL)	SD	Mean (pg/mL)	SD
IL-1β	21.5	4.1	17.5	2.6	17.8	3.8
IL-1ra	24.5	2.8	22	4	37.1	11.1
IL-2	91	4.4	85.5	2.3	85.5	4
IL-4	22.5	3.1	22.5	4.2	23	2
IL-5	8.7	2.1	7	2	8.7	2.1
IL-6	310.5	30.5	21	2	129.5	59.3
IL-8	866.5	70.8	40	4	36	2.6
IL-9	56	1	49.4	2.7	73	15.5
IL-10	49.5	7.6	43.5	2.8	41.7	2.1
IL-12	48	3.6	33.2	0.9	46	3
IL-13	55	7.8	42.3	11.7	44.5	5.3
IL-15	137.5	9.7	141.5	0.5	132	5.9
IL-17A	89.4	4.4	87.3	1.3	84.7	1.6
Eotaxin	18.5	4.5	17	1.3	18.5	3
FGF basic	120	4.4	61	3.6	54.5	2.3
G-CSF	17.3	1.7	15.2	0.6	16.5	1.7
GM-CSF	671.5	33.6	573	6.2	522.5	15.6
INF-γ	14	3	12.5	1.1	16.5	2.5
IP10	17.3	0.7	15.3	0.4	16.5	0.8
MCAF	226	3	99	4	126	9.5
MIP-1α	21.1	1.9	18.3	0.7	19.4	2.3
MIP-1β	47.5	5.4	46.5	0.9	46.1	1.9
PDGF-BB	25	2	32.7	7.5	23.3	1.5
RANTES	40.5	1	42.8	9.8	37.3	4.2
TNFα	19	2	16.5	4.5	17.5	0.5
VEGF	141.5	2.3	63.5	1.3	125	16.5
